# Supplementary material for: G-protein coupled estrogen receptor 1, amyloid-β, and tau tangles in older adults
Source: Commun Biol. 2024 May 15;7:569. doi: 10.1038/s42003-024-06272-9 (PMC11096330; doi:10.1038/s42003-024-06272-9)
Supplement: Supplementary file 4 — Supplementary Data 1 [file 42003_2024_6272_MOESM4_ESM.xlsx]

## Sheet: Figure1_raw
GPER1_MF	amylsqrt	tangsqrt	bA	bA38
13.6774	2.84635	1.35924	NA	NA
14.6051	2.02785	1.37814	NA	NA
14.4646	3.26657	3.01767	NA	NA
14.469	0	1.29365	-5.69	-0.945
12.5995	1.18691	1.21876	NA	NA
14.1399	0	0.17489	NA	NA
14.416	1.24845	1.51296	1.24	0.235
14.2672	2.4136	4.63118	NA	NA
14.0673	2.26975	2.67464	NA	NA
14.8316	0	0.6347	-6.77	-0.224
13.6092	0	0.63487	NA	NA
13.5747	0.33031	0.33819	-6.16	0.35
15.0976	2.51688	1.76945	0.374	1.14
15.5716	2.27203	6.98557	NA	NA
12.5854	3.27549	0.46332	0.487	0.763
14.5248	2.35533	2.26239	1.73	0.557
11.6577	0.10308	1.10743	NA	NA
15.4619	2.5056	0.92916	0.106	-0.319
13.6613	0	0.18585	-6.58	-0.486
13.4074	0	0.45886	NA	NA
13.5317	2.19828	0.92638	-0.896	-1.41
13.1379	0	0.90865	-0.328	0.855
13.9516	0.86733	0.28647	-6.01	-1.19
9.7874	2.35448	1.90883	NA	NA
14.6686	2.80334	1.51633	NA	NA
12.6293	2.3833	1.98406	NA	NA
14.2985	0	0.88683	-7.34	-1.27
14.5945	2.99974	3.19649	NA	NA
13.2042	1.6723	5.44373	1.78	0.355
14.3018	2.10641	4.44341	-0.325	-0.00224
12.7124	1.08996	0.51445	-1	-0.632
14.1767	2.19786	2.28628	1.83	1.28
12.9608	3.14812	0.95305	0.0657	-0.463
14.4634	4.17632	2.56667	1.44	-0.223
13.4875	2.87692	2.15474	NA	NA
13.4241	2.75581	2.27285	0.315	-0.152
14.6353	2.98767	1.20006	0.533	0.187
13.4874	2.43078	0.77643	0.712	-0.437
13.8175	1.47603	0.64902	-2.63	-0.959
12.6103	1.01149	1.00219	-0.601	-0.833
12.9045	0	0.36596	-7.66	0.187
13.0758	1.23045	0.99134	NA	NA
13.9424	0	0.41297	-6.72	-0.0321
12.9469	2.13227	0.79965	NA	NA
13.7149	2.00454	1.59534	NA	NA
15.6143	2.54081	0.23013	1.24	0.148
13.0529	2.42778	3.73627	NA	NA
13.6494	1.75616	1.00734	0.47	-0.00531
14.4512	2.55639	8.68799	2.24	4.42
14.2384	1.96322	1.34089	0.301	1.09
13.9029	1.62826	1.12757	0.0238	-0.0473
14.1696	0.54022	1.16468	-5.02	-1.13
13.4033	1.22217	1.13633	-4.68	-0.499
14.2496	0.67103	0.75267	-2.7	-0.269
12.7044	2.63448	1.46993	0.0759	-0.322
14.5672	1.88191	3.53655	0.782	-0.916
13.5455	0.9978	1.56377	-3.13	0.216
14.5859	1.73367	0.75246	-0.212	-0.533
14.9261	NA	NA	NA	NA
13.6422	1.27365	0.44865	-0.0384	-0.155
12.3068	1.05014	0.41967	0.625	-0.194
14.6633	2.21944	1.18264	1.21	5.08
13.5856	0	0.11108	-3.22	-0.532
14.3529	0.20246	1.15474	-6.44	0.328
13.7022	1.18718	1.19616	1.44	-0.153
13.8871	0.29095	0.78763	-6.35	-0.922
13.8182	2.46678	5.12719	0.647	0.112
13.5056	1.04861	0.79488	3.25	8.57
13.547	1.80149	0.80065	0.657	-0.953
13.4332	1.49402	0.90403	-0.649	0.84
14.1118	2.75947	2.79975	2.73	-0.635
14.531	0	0.43504	-8.38	-0.292
14.5951	0	0.96555	-3.21	-0.138
13.9986	1.93985	2.04314	NA	NA
13.5609	0.46387	1.20823	-7.13	-0.211
14.9754	1.49115	1.25025	0.981	0.122
13.1789	1.91631	0.90243	0.732	1.28
12.8393	0.62663	0.56818	-2.02	0.576
15.3286	3.40953	1.54596	0.0352	0.346
13.8318	0	0.71639	-3.98	-1.37
13.7956	0	0.2724	-3.08	0.231
13.283	0	0.25558	-6.3	-0.375
13.9856	0.03307	0.53161	-5.95	-0.714
14.264	2.84735	1.04142	0.13	0.487
13.9032	0.74612	0.31117	-3.72	-0.544
13.7982	1.79033	1.35049	-1.83	-0.334
12.9701	2.99542	0.68024	0.453	-0.172
13.6383	1.40185	1.33342	0.0838	0.139
14.1032	2.54732	3.05869	1.04	0.521
13.9624	0.46222	0.33456	0.0384	1.68
13.8641	2.59732	1.43176	0.0321	-0.529
12.5588	1.16792	0.50542	-0.239	-0.0642
13.6085	2.83585	0.39558	-1.1	-0.138
12.6269	2.2067	1.52817	NA	NA
13.9745	0.36216	1.4827	NA	NA
12.8352	0	1.08933	-7.13	0.774
13.8578	0	0.47726	-7.59	-0.34
14.2507	0.30776	0.72878	-7.33	-0.315
13.7854	0.89914	1.34979	-0.803	-0.244
13.2244	0.46651	0.96213	-3.53	0.565
13.5005	3.684	0.28595	0.477	-0.0548
14.1223	0.33974	1.24049	-5.86	-0.233
13.446	0.11116	1.08483	NA	NA
14.3158	2.30877	1.54866	NA	NA
14.4042	0	0.40722	-7.1	-0.628
13.9497	2.53432	4.5661	1.16	-1.01
13.395	2.53731	2.20862	0.867	-0.482
14.6499	2.84744	3.8431	0.669	-0.087
14.1266	0	0.15663	-7.5	0.842
14.0485	0	0.09835	-6.83	0.362
13.7908	0.19364	2.06166	-4.31	-0.0295
13.7848	0.83858	2.92566	1.37	-0.274
12.6076	0	0.2487	-5.43	0.671
13.1678	2.04026	1.01283	-0.0405	1.33
13.5905	0.5533	0.74822	-4.25	-1.03
13.2324	2.6628	2.58646	1.44	-0.419
13.8967	2.21755	1.22153	0.385	-0.544
13.7849	0	0.84464	-6.13	-0.807
15.0424	1.26795	0.49307	NA	NA
13.4961	0	0.38592	-7.67	-0.325
9.7791	1.49299	0.61332	1.3	-0.445
14.5566	0	1.08909	-4.95	-0.119
14.1776	2.3286	0.42342	-0.0906	1.78
13.6069	2.14221	1.98468	NA	NA
9.0819	2.84997	1.85056	0.509	-0.0466
14.3604	0.32808	0.30957	NA	NA
11.9831	0	0.44041	-5.41	-1.15
12.9981	1.14602	0.17953	NA	NA
14.2259	1.3561	1.00499	0.408	-0.121
13.8408	0.16094	1.19873	-6.3	0.409
14.4325	0	0.07568	-7.48	-0.187
12.8441	0	0.35855	-3.23	0.0989
14.2661	3.08839	0.96313	-0.516	0.63
12.8003	1.64528	0.98136	-1.02	-0.0701
15.0493	0.0927	0.07703	-6.68	0.292
13.1369	1.8798	2.01791	0.652	1.64
12.6823	0.96516	0.36446	-2.24	0.165
13.6058	1.35477	0.55106	0.21	-0.604
14.1736	0.06359	0.25814	NA	NA
14.702	2.54378	0.84241	-0.349	0.573
14.3093	1.58718	3.25249	NA	NA
12.7334	4.07285	2.49429	0.213	-0.817
13.2514	0.85213	0.83878	-1.58	-1.28
14.8128	1.08758	1.50464	NA	NA
15.2547	0.06847	0.79232	NA	NA
14.0926	2.02815	1.79695	0.269	-0.854
13.0447	2.61536	2.61593	NA	NA
12.2052	1.26626	1.76681	0.741	-0.0864
14.2775	2.01561	0.45849	0.89	0.386
13.977	1.67076	1.96694	NA	NA
13.7092	1.23482	1.84083	-2.06	0.413
13.6401	1.5578	1.91702	0.962	0.0349
13.5801	0	0.47051	-6.16	-0.706
13.0959	2.66152	4.40468	2	4.51
13.621	0	0.39107	-4.9	0.0366
13.8624	0.84199	0.45509	NA	NA
14.0372	2.50213	1.94998	1.47	-0.537
13.8611	0.64815	0.27273	-5.42	1.05
13.8107	2.3671	0.90798	0.168	-0.0108
13.5761	1.89427	0.82379	NA	NA
14.0849	2.1354	0.84705	0.887	-0.168
14.5055	1.6863	1.90203	-2.12	0.072
13.5635	0	1.48086	-7.49	-0.44
13.7129	0.60441	0.24293	-0.936	0.19
13.0155	0.20135	0.64949	-5.43	-0.123
13.8018	0	0.65118	-4.92	0.863
13.4633	0	0.5528	-4.86	0.146
11.9805	0	0.40615	-7.2	-1.09
14.3019	0.7469	0.53437	1.33	-0.174
13.414	2.14305	0.5125	-0.18	-0.0417
13.4511	0.27734	0.29071	NA	NA
13.2662	2.68233	1.52086	0.783	0.301
12.4944	2.39259	1.64988	-0.461	-0.0674
13.7115	1.09185	0.57147	-1.36	0.0239
13.4249	0	0.70308	-4.87	-0.137
13.1346	0	0.87423	-5.9	-0.391
13.2729	2.11565	0.98827	1.18	-0.456
13.4334	NA	NA	NA	NA
13.3155	0	0.32755	NA	NA
13.0751	2.28518	0.69251	-0.0804	-0.193
12.0756	0	0.52114	-6.75	0
13.5999	0.18617	0.37299	-2.94	-1.29
13.4307	0.1694	0.37082	-3.81	-0.379
13.7225	1.70048	1.86932	0.0314	0.847
13.7706	0	0.48826	-5.67	-0.334
13.3983	0.67128	0.20719	-0.238	0.635
13.5768	2.23624	1.56272	-5.68	-1.7
12.5658	0	0.10778	-7.18	0.0541
14.3499	1.32139	0.94478	1.07	0.581
14.3151	2.8899	1.40979	0.19	2.45
14.2211	0.70857	0	-5.84	0.665
13.5873	0.13642	0.08162	-6.92	0.0593
13.7994	2.14892	1.29587	0.226	0.15
13.5389	1.52227	1.68032	0.671	0.435
12.6026	3.20216	2.96312	0.165	-0.251
13.4738	2.35087	1.08601	-5.59	0.778
13.4975	1.46413	0.44112	0.633	-0.663
14.9875	1.71885	4.67034	0.803	1.02
11.6515	1.79359	3.757	-0.165	-1.22
14.6653	0.90224	1.99399	NA	NA
13.5489	2.06371	0.71045	NA	NA
13.9237	1.48473	0.97046	-0.802	0.376
13.7724	1.19013	1.73533	NA	NA
13.0834	2.1493	2.26311	NA	NA
13.801	1.39874	0.50322	-1.83	-0.259
13.7502	2.60438	1.03076	0.706	-1.12
14.3075	1.46022	1.21502	-1.87	0.205
14.387	3.13531	0.83907	1.22	0.182
13.8598	0	1.07018	1.03	0.294
13.3743	3.55618	2.00285	0.357	0.645
13.5989	1.85391	0.65449	NA	NA
12.7169	1.13457	1.29113	NA	NA
13.4638	3.04072	1.24797	0.983	1.05
14.0381	1.68938	1.55732	NA	NA
13.9801	0.95527	1.1369	-3.27	-0.698
14.1572	0	0.17334	-6.33	1.6
14.5517	1.29867	3.65492	1.46	-0.37
13.2444	0	0.055	-6.53	-0.186
13.5734	0.74715	1.01946	-1.5	-0.0103
14.3158	1.63043	3.91362	1.46	0.321
14.1434	2.2032	3.50431	2.06	0.383
14.3661	0.08053	0.99063	-6.69	-0.845
13.24	2.02206	1.21488	-0.166	0.221
12.4765	1.00922	0.57928	-0.479	-0.612
13.9311	0.47482	0.68446	-7.31	-0.538
13.371	1.4519	1.0324	0.191	-0.436
14.449	0	2.75189	NA	NA
13.6515	0.16677	0.40212	-6.69	-0.521
13.9906	2.07949	1.33138	-0.442	0.185
13.7139	2.23791	5.57832	NA	NA
14.1406	3.51027	4.15945	0.991	3.29
14.1794	0	0.25412	-6.86	0.0513
13.83	0	0.52074	-6.41	-1.09
14.2668	2.61816	3.15471	0.888	0.0588
13.7721	0	0.03041	-6.66	-0.11
11.506	0.89915	1.10043	-4.02	0.215
14.6451	0	0.6873	NA	NA
13.5488	0	0.74321	-4.93	0.761
14.3434	1.95104	1.98087	0.263	-0.252
13.3785	2.37275	3.23972	NA	NA
11.3762	1.12056	0.55799	-5.05	0.251
14.4265	0	0.98683	-7.29	-0.332
13.9842	3.69142	2.06848	1.27	0.422
12.9423	0	0.71268	NA	NA
14.7625	2.48476	1.04829	0.552	-1.04
13.8095	2.84918	2.4512	1.18	0.38
14.0738	1.16829	0.86925	NA	NA
13.9631	2.12004	2.00478	0.612	-0.416
13.7478	1.14534	0.03523	-0.236	-0.449
14.7322	3.37263	1.60672	0.0144	-0.765
15.5997	3.24087	1.64456	0.37	0.275
13.6631	0.81241	0.76922	-1.63	-0.731
14.0127	0.81909	1.00709	-6.62	-0.995
13.8005	3.60862	2.99546	1.07	-0.207
14.5559	2.49802	5.83537	2.27	4.91
15.0649	0	0.51591	NA	NA
13.4517	1.20399	0.90742	-5.11	0.431
14.9004	1.98424	1.53446	0.112	2.22
14.2117	2.86759	1.06376	-0.139	1.43
13.6077	0	0.91511	-7.21	-0.137
14.1505	2.30834	2.96815	NA	NA
14.5264	0	0.62032	-5.29	0.13
13.7609	0.50359	0.58865	-6.61	-0.511
13.8285	0	1.08839	-6.83	-0.454
13.7584	2.02653	5.64531	0.425	-0.873
15.3702	2.7585	7.32098	1.35	0.698
15.8507	2.4909	4.15132	0.636	-0.414
14.0887	NA	NA	1.32	0.819
13.1728	1.70849	2.77506	1.64	5.2
14.0103	1.06188	0.56839	0.575	-0.74
13.4634	2.65036	2.00258	1.19	-0.645
15.1383	1.37005	2.28143	NA	NA
14.211	2.95495	3.70467	0.991	1.59
13.5013	1.06406	1.8795	NA	NA
13.7267	0.54056	1.21052	NA	NA
14.6837	1.35936	1.29923	-0.487	-0.752
12.9167	1.67556	0.18697	NA	NA
13.9967	NA	NA	1.74	3.02
13.5418	0.66746	0.5423	-3.14	-1.63
14.3409	0	1.4171	-4.84	-0.214
13.8646	1.90807	1.01347	0.735	-0.56
12.9701	1.23825	2.42945	NA	NA
13.2145	3.19699	2.26584	1.41	2.4
12.5659	2.63211	1.31503	0.749	-0.223
12.7998	0.51754	1.30301	NA	NA
14.3742	0.52298	1.25647	-5.25	-0.337
14.3435	2.61941	2.81947	0.674	3.46
13.7715	1.20172	0.80206	-5.46	0.186
14.4816	2.61223	2.04408	1.54	2.36
14.7214	1.98197	2.21029	0.383	0.435
14.4754	0.07794	0.94697	-3.09	-0.249
13.6547	1.87828	0.05605	0.179	-0.0347
13.9833	0.76688	1.05233	NA	NA
14.2711	0	1.13677	-7.33	-0.341
15.94	1.69035	0.87603	1.13	1.65
13.8078	1.47529	1.84174	1.61	0.382
13.9213	1.0388	2.03416	-0.477	0.0964
13.5804	1.28089	0.80058	1.55	-0.357
14.138	3.11443	1.187	-0.213	0.102
14.3078	1.29118	1.38132	-1.4	0.636
13.3004	1.7611	1.66502	0.137	0.23
15.2638	2.21797	0.72077	0.0466	0.114
14.1273	1.88968	1.5975	0.97	0.116
12.6344	1.3338	1.93648	-0.0611	0.197
13.9645	1.47138	0.34631	1.16	5.56
9.7288	4.17571	2.13436	0.0119	0.296
13.965	1.28428	3.35267	NA	NA
14.4117	0.92491	0.34257	-2.45	-0.861
14.6852	0	0.27414	-7.8	-0.333
14.4936	2.9846	2.84366	1	-0.0985
11.4941	3.65215	2.97637	0.0534	0.0515
14.7648	3.15465	2.76292	-0.424	-0.895
13.4995	1.64806	1.8903	2.51	7.03
15.0046	0.58568	0.60334	NA	NA
15.1369	3.85888	4.09765	1.77	0.552
13.6521	2.26702	4.64506	0.956	1.08
12.4837	1.97627	2.37659	1.3	0.952
14.2337	1.79494	1.54399	0.96	-0.268
14.904	0	0.24509	-7.15	1.27
12.4836	0.22583	0.12307	-6.96	-1.44
13.512	2.2719	1.19067	1.57	-1.16
14.1488	2.90538	1.67244	0.99	0.381
14.1188	1.95293	1.75322	0.41	-1.22
13.2567	0	0.72751	-6.16	-0.334
14.9073	1.68284	1.49707	-0.503	-1.29
13.3003	2.26364	3.98982	1.9	0.468
13.8168	1.68026	0.15186	NA	NA
14.0633	0	1.28353	-7.09	-0.604
15.5277	1.08373	2.1249	NA	NA
14.9637	1.05866	1.40232	-0.699	0.28
14.9985	3.37954	1.40638	0.694	1.91
13.9644	0.17419	0.59673	-7.58	-0.0386
14.9983	3.77165	4.06107	2.43	6.77
13.8542	3.3402	1.84806	1.71	0.236
14.1422	1.69101	2.24077	1.43	0.324
13.3908	2.62876	1.12499	0.0767	0.328
16.0644	1.56841	3.45731	0.214	0.178
14.2245	NA	NA	-6.79	0.672
13.5851	2.68141	3.35147	0.057	-1
13.706	1.47007	3.8065	1.39	0.11
14.4684	1.97688	1.30994	0.612	0.0858
14.5961	2.91549	3.21329	1.17	0.526
12.681	0.25263	0.45171	NA	NA
12.986	0.9776	1.26845	-0.136	0.012
12.1379	0.13035	0.80459	-5.21	-0.45
13.5463	0.98929	1.12435	-2.96	0.219
13.8228	0	0.89663	-1.89	0.391
13.985	1.86331	1.43527	1.13	0.297
13.7095	2.26586	0.81884	0.401	-1.37
13.2425	3.36341	1.75657	0.904	-0.217
14.7297	3.2849	2.82414	-0.211	1.55
11.4778	1.1824	0.36759	-0.983	0.499
11.9575	2.04233	1.81166	NA	NA
14.5457	1.4763	1.31081	1.59	0.00123
14.0364	1.61446	2.90252	NA	NA
14.7799	1.47102	0.57551	-0.464	-1.19
13.4293	2.25647	4.0039	0.175	1.43
12.8721	2.90817	3.15059	1.21	0.196
14.5061	2.0227	2.11722	1.03	-0.522
15.26	1.34398	0.97673	1.28	-0.153
12.9092	1.61897	1.42824	-1.97	0.607
13.8802	1.88568	1.48851	NA	NA
14.3101	0.06922	0.64066	NA	NA
13.3244	1.3239	0.7833	NA	NA
13.802	2.93417	3.6849	0.0515	-0.597
13.7472	2.50258	3.03492	0.558	-0.075
14.4499	2.44281	4.14975	0.708	0.991
14.0634	2.72456	1.69706	1.53	0.208
14.1136	2.51603	6.72451	NA	NA
12.2259	2.05263	0.83239	1.23	0.0103
14.0935	0	0.45267	-7.31	0.857
14.2543	0.98751	0.45464	NA	NA
13.1438	1.06819	0.55322	-1.29	1.12
14.3658	3.15381	4.21752	0.521	-0.498
14.3663	0.03423	1.51899	-5.39	-0.361
15.0388	1.0637	0.214	-5.34	0.0302
14.4364	2.43791	3.23668	1.56	0.374
13.6576	1.31181	2.07868	1.42	-0.787
14.0228	0	0.53448	-6.73	-0.45
13.8709	0.87724	1.07886	1.2	-0.439
13.884	1.47421	3.58545	1.29	0.572
14.1195	2.1141	3.13146	0.746	4.62
14.2738	3.53203	1.81027	-0.00443	-1.59
13.0449	1.72079	1.19253	1.11	-0.333
13.723	0	1.12669	-5.39	-0.745
15.0445	1.70255	0.83266	0.00695	-0.0619
14.1209	0	0.81526	-7.36	-1.14
13.0191	0.08173	1.12249	-5.95	0.127
13.8742	2.73141	3.70691	0.547	0.539
12.7984	1.07422	2.33797	NA	NA
13.4821	1.00448	1.6205	-1.89	-0.31
15.0116	1.81486	0.90495	1.74	-0.0772
14.3751	1.17296	1.41867	-0.0212	0.109
14.3342	3.05361	2.80344	1.22	-1.3
13.7667	0	0.09469	-7.01	-0.875
15.5472	2.30629	1.5291	-0.774	0.0796
14.4807	1.03723	0.48102	-0.123	0.658
12.9119	0.8413	0.58435	1.34	0.219
14.5123	2.33339	1.41158	0.23	0.389
13.8378	2.71191	2.16198	0.622	0.216
12.0189	1.17985	0.82324	1.06	-0.325
13.4623	0.37868	1.23679	NA	NA
15.154	0.76275	0.60907	-1.99	-0.898
13.6478	0.85773	0.62111	NA	NA
14.587	2.78668	2.14217	1.26	0.457
13.0349	1.23794	2.25532	1.12	-0.965
12.9449	0.10897	0.36015	NA	NA
14.1984	0	0.91324	-4.6	-0.31
14.2363	1.55085	1.40379	0.773	-0.0647
14.0636	0.06673	0.55467	-6.53	0.58
14.2598	0	1.44632	-6.5	0.18
14.6482	0.99352	0.98213	1.54	-0.209
13.9235	1.29564	0.29318	-1.99	-0.269
13.8797	0.96262	0.87927	-1.39	1.1
11.2809	3.15649	0.59814	-0.476	1.25
14.4347	2.56475	3.88778	1.03	0.268
14.2802	2.26377	0.32192	-0.103	0.144
14.6128	1.4485	0.91288	-0.821	1.45
13.2649	3.07461	3.41295	NA	NA
14.258	2.63221	2.03637	NA	NA
13.2177	2.41024	0.95962	0.503	0.0626
14.9929	0.77512	1.72455	NA	NA
14.3234	2.60492	1.06049	1.98	0.546
14.6042	0	0.87229	-6.87	0.808
14.1802	1.85893	0.73519	-1.15	0.633
14.4536	2.72664	3.72808	0.902	-0.666
13.9806	1.60639	0.94691	-0.0238	-1.33
13.4189	0	0.12818	-5.46	-0.114
13.4379	0.83694	0.41671	NA	NA
14.0355	1.29266	0.74826	-2.74	0.26
11.9773	2.16458	0.20228	0.381	0.19
14.2812	2.68988	3.66221	1.66	-0.998
14.3657	0.4387	0.71591	-5.88	-0.17
14.2809	0	0.48596	-3.39	0.0537
14.7308	2.78604	3.72576	0.408	-1.08
14.0116	1.72778	1.18362	-0.718	0.242
14.1121	1.56714	0.65252	-2.1	0.289
15.0605	0.43086	1.13775	-4.85	-0.549
14.5386	2.04912	1.5858	0.966	5.59
14.6292	3.66684	5.73615	0.609	0.448
14.5844	2.19351	1.14903	NA	NA
14.785	4.37192	3.14655	0.706	0.204
13.1462	0.1536	0.7651	-6.09	0.448
14.4306	3.0788	2.16874	0.359	0.293
14.439	0	1.18753	-6.68	-0.869
14.7792	1.45685	2.60408	NA	NA
13.4698	0	0.55647	NA	NA
13.578	1.81599	1.25143	0.0739	-0.995
12.9139	1.58347	1.70718	0.456	-0.0823
14.3443	0.23875	0.88457	-7.58	0.206
14.5473	3.68973	3.35858	0.945	-0.251
12.9011	2.87078	1.81754	-0.177	-0.906
13.2783	1.18251	2.14709	1.35	1.7
14.343	1.50119	1.55483	-0.699	-0.0781
14.8837	3.12154	0.59625	0.559	3.18
13.9988	2.27677	1.60238	2.05	-0.294
14.2094	2.11353	3.14382	0.991	0.446
15.0125	2.56229	2.52748	0.281	0.348
14.2079	NA	NA	0.79	-0.0371
14.5798	1.57372	0.40336	0.989	1.68
13.2269	0.87813	1.06644	-0.0562	-0.382
13.755	1.64985	1.08424	0.967	-0.109
14.4832	0.19071	1.02636	-5.25	-0.536
14.3627	0.15378	1.34589	-7.09	-0.697
14.1328	1.34876	1.84502	-1.37	0.435
13.2208	1.69769	0.48032	0.598	-0.376
13.3521	0	1.60696	-4.4	-0.526
12.9337	1.46766	1.71942	NA	NA
14.4166	1.01225	1.77205	-1.29	-0.0423
13.6053	1.80494	0.53861	1.64	0.282
12.7388	2.37431	1.39563	2.08	0.851
12.2842	0.72224	2.08564	NA	NA
15.1967	0.24864	0.49573	-2.06	-1.84
13.4615	2.0481	NA	0.429	-0.776
13.2083	0.8594	0.92805	1.48	-0.00319
14.1045	0	0.24309	-3.86	0.0874
13.2464	0.46529	0.37185	-3.35	-0.524
14.854	2.94789	6.41306	1.55	1.71
12.9364	2.92548	1.20076	0.839	0.162
14.9965	1.20709	0.92123	0.654	0.588
13.826	1.71642	0.8066	0.607	-0.481
12.7043	0.97861	0.15032	-1.32	-0.217
13.5803	0.84868	1.66523	-0.667	3.36
13.9594	2.03124	2.8834	1.84	-0.0775
13.3774	2.4955	3.38076	0.866	0.594
14.0894	2.29668	1.96765	1.48	-1.03
13.061	0	1.09737	-1.27	0.263
14.4739	0.20943	0.36416	-4.69	0.166
14.7239	0.14674	1.05142	-5.67	0.223
14.0544	1.1248	0.92892	-0.761	0.29
13.1926	0.10753	0.73006	-7.95	-0.814
13.4205	0.21742	0.99341	-6.63	-0.524
13.2153	0.13201	0.15379	-5.52	0.221
13.9666	0.82451	1.25192	0.414	0.122
13.4017	0	1.05847	-5.09	-0.476
11.8138	1.32645	1.36961	0.782	-0.506
14.4943	0.44788	0.44447	-1.18	-0.94
13.8735	0.89274	1.13212	-3.55	-0.125
14.3568	0.5896	0.8507	-3.91	-0.0101
13.5399	2.57442	0.70689	1.29	-1.21
13.3312	2.90934	2.03721	-0.0119	-0.317
13.5485	1.56818	1.09731	-5.58	0.245
12.759	0.82984	0.04902	-5.09	0.0547
14.8273	1.97154	0.55777	-0.101	-0.369
14.7868	0	0.74152	-7.34	0.226
14.6503	1.86271	1.38751	0.878	0.553
14.086	0.41386	0.32132	-3.76	-1.36
15.8339	0.85714	1.97581	NA	NA
13.6963	0	0.06964	1.08	0.104
15.0707	0.06219	1.5737	-4.99	0.2
13.8179	2.45422	0.80513	0.211	-0.0432
13.8957	1.51896	0.01651	-0.901	-0.405
14.0727	1.88855	1.65481	1.78	0.237
14.1079	0.92095	1.30197	-0.894	-0.488
13.6634	0	1.6795	NA	NA
14.3803	1.83169	1.60895	-0.0633	-0.694
14.7863	3.08806	0.89568	0.818	-0.515
12.8544	1.54579	1.58274	0.246	-0.386
13.9072	2.7406	3.2463	1.35	-0.317
12.0074	1.81954	1.06849	NA	NA
12.6617	0	0.49433	-1.85	0.559
13.7352	2.46098	0.97813	-0.0856	-0.342
13.7313	2.01014	2.44144	1.84	7.21
13.4573	3.73008	1.80615	1.55	-0.0344
14.547	2.43918	3.62933	NA	NA
13.2539	2.6846	2.42603	NA	NA
12.1701	0.259	0.6591	-5.65	-1.04
14.1912	2.09945	2.05273	0.366	-0.873
12.5055	0	0.4552	-6.06	-0.53
14.0703	0.78148	0.75487	-0.662	-0.166
13.8801	3.22866	1.3349	0.349	0.614
14.7106	2.50133	3.31302	1.99	-0.514
13.8207	0.69769	2.40231	-2.73	0.369
13.4769	2.34878	4.12521	1.75	0.259
13.913	2.86198	1.4723	1.35	1.74
13.6677	2.45042	3.22888	1.12	-1.43
13.7253	0.12038	0.54312	-6.59	-1.32
13.3841	2.98697	2.17922	0.445	0.00389
14.4284	1.21428	1.30546	NA	NA
14.3274	2.06586	1.44791	NA	NA
14.0152	0.2215	1.47487	-7.82	-0.364
14.2852	2.04143	1.39194	-3.42	-1.62
14.7719	0	0.96052	-7.31	-0.307
14.6378	1.82009	1.04126	0.775	-0.188
14.3452	1.37905	1.94774	0.725	-0.834
14.342	0	2.07577	NA	NA
13.863	2.01792	4.46835	1.7	4.45
13.5809	0.29356	0.88377	-4.4	0.129
12.7393	0.83	4.49358	1.43	0.0669
13.0461	1.32399	1.0341	-0.197	-0.752
13.0883	1.26906	0.90637	0.0633	-0.0725
14.3108	NA	NA	1.43	-0.0942
12.3998	1.76892	1.71816	1.02	0.838
15.5559	2.22508	2.47022	1.22	0.117
14.3047	2.06092	4.13626	1.13	0.195
14.3048	0.14912	0.23934	-6.37	-0.502
13.6189	0.78531	0.76474	NA	NA
14.1156	3.27767	2.47368	0.442	0.268
13.6502	0	0.06225	NA	NA
14.2674	2.87874	1.52962	0.975	-0.00642
13.11	3.13118	4.15768	0.00443	0.447
13.6172	2.81813	4.79223	-0.216	0.518
14.0556	0.94905	0.69228	-1.27	0.0987
13.3824	2.00652	3.12936	1.22	-0.708
14.2317	1.67853	1.87881	NA	NA
13.7661	1.59165	0.11616	-0.148	0.673
13.5713	0	1.95552	-5.83	-0.171
14.1493	0.43378	0.63992	-6.95	0.203
14.2847	0.12055	1.98539	-6.44	-0.457
14.358	1.9857	4.06661	1.53	0.287
13.2961	0	0.09421	NA	NA
14.9205	1.60974	2.14422	-0.306	0.0363
14.7565	2.62612	0.71698	-0.131	0.563
13.136	2.20756	2.91428	0.358	1.69
14.9845	1.31745	1.32169	-1.99	0.67
14.045	2.38686	1.33728	1.85	-0.411
14.0784	1.83822	1.17338	NA	NA
14.8407	2.47005	7.10254	NA	NA
13.5652	0	0.44979	-5.77	-1.15
13.3452	2.13107	1.85645	1.08	-0.165
13.2082	1.22195	0.298	0.123	0.55
13.3069	1.59505	1.48812	-0.411	1.82
14.4846	1.91558	1.69883	1.75	1.53
12.3956	1.11447	1.08797	0.733	0.554
13.2786	2.57966	4.53539	1.39	-0.504
14.0061	0.60507	0.76505	-2.58	-0.658
14.3562	2.22102	1.39656	-0.305	-0.214
14.1188	1.12865	0.73218	-6.37	0.431
14.0118	0.98686	0.98629	-2.58	-0.0457
13.9084	1.33326	1.88436	-1.79	0.308
15.3362	2.42309	1.60559	-0.532	-0.00389
13.6174	2.59801	3.50924	-1.48	0.489
13.8021	1.01109	0.00265	-1.88	0.697
13.2837	0	0.65918	-6.83	-1.64
13.5546	2.29056	0.70523	0.418	0.604
11.9028	1.25544	1.99202	NA	NA
13.8516	1.41428	0.58888	-0.664	-0.362
13.4446	0.80388	1.19012	-5.81	0.0145
14.0297	0	0.98092	-6.05	1.28
13.9392	0.75795	1.96958	NA	NA
14.1036	0.83802	1.00623	-3.14	0.839
12.4099	3.12299	3.51374	1.46	-0.73
13.7008	3.61938	1.55338	0.524	0.0762
12.4505	2.65934	1.81152	NA	NA
14.0043	1.50149	3.91001	NA	NA
13.9577	3.65551	2.2464	1.88	-0.259
13.9148	1.46682	1.10473	-2.15	0.426
15.1627	3.67974	1.57082	-0.000145	0.119
14.8813	1.9479	0.89421	-0.15	-0.148
14.8616	2.61461	0.41609	0.483	-0.973
14.4459	4.24194	4.6203	0.392	0.0265
13.5137	2.12821	0.52151	-2.28	0.942
13.797	1.70665	0.47271	-0.236	3.53
13.5643	1.47973	0.99035	0.188	5.67
14.0674	4.15032	2.81003	0.857	-0.00396
14.3153	1.32979	5.94101	NA	NA
14.1961	0.15909	0.69296	-6.57	-0.559
13.2672	2.17883	4.68588	-0.0469	0.9
14.1703	2.81275	5.23926	1.29	4.63
13.3708	1.9049	1.83639	-6.99	-0.164
10.016	2.51264	6.06545	0.621	0.248
13.2738	2.4308	0.19993	0.303	0.0668
14.2129	2.81538	3.0068	0.618	0.0667
14.6665	0	0.47786	-7.11	0.437
14.3658	3.20116	5.75815	0.404	0.27
13.1307	2.54862	2.22455	1.06	4.58
15.0783	0.02339	0.65897	-7.22	0.0962
14.5729	0.16854	0.99101	-7.21	0.0699
14.0924	2.3004	1.80925	0.676	0.494
14.5189	3.04118	1.07638	-0.717	0.401
14.6155	2.58471	4.24738	NA	NA
13.3924	0.97649	0.20069	-3.72	0.638
14.2771	2.7112	4.98203	0.579	-0.516
14.6863	0.4714	0.65308	-7.13	-0.115
13.0452	0.08445	0.52861	-4.87	-1.02
14.2733	2.69705	1.33486	0.265	-0.746
13.1055	3.0239	1.18602	0.0564	-0.933
14.0862	3.20278	1.62664	0.488	-0.26
12.5035	3.56477	1.08501	0.947	0.0753
12.0177	0.08385	1.30381	NA	NA
13.5418	2.08298	0.89737	0.482	-0.103
13.862	0.53056	0.03965	-5.24	0.585
14.4106	2.55861	0.97187	-1.82	-0.251
13.6941	0.89794	1.32471	NA	NA
14.9351	0	0.35449	-6.65	0.0779
13.0691	1.73459	0.98939	NA	NA
9.145	2.89515	0.36156	-0.54	0.19
13.9828	2.32533	3.52131	0.889	0.197
14.4197	2.21289	2.2565	NA	NA
12.8019	0	0.86373	-7.47	-0.826
13.4616	2.23051	1.43263	NA	NA
13.7023	2.19427	0.77132	1.02	0.573
13.6208	3.89096	2.98129	1.56	0.106
14.5443	0.93736	1.66063	-4.3	-0.459
14.1566	1.37773	0.7617	-0.522	-0.341
10.33	0	1.251	-2.8	-0.728
14.8488	0	1.08194	-3.57	1.45
13.8813	1.02696	1.63238	NA	NA
14.5111	1.89448	5.00281	0.332	-1.51
14.3088	0.73221	1.69753	-7.57	-0.311
12.9042	0.37082	0.28825	-5.11	0.164
14.3457	0	0.1588	-6.54	-0.432
13.2212	0	2.41994	NA	NA
13.5463	0	0.39819	-6.92	0.0339
12.4894	0.41161	1.08513	-2.04	0.437
14.2893	2.24558	0.72993	-0.136	0.00229
12.5649	1.21532	1.80712	NA	NA
14.8479	3.40948	1.46887	-0.00179	-0.97
13.6711	1.9706	2.41681	0.145	-0.437
13.9006	1.71191	1.67553	0.0891	-0.103
14.4205	2.45974	3.71859	1.98	0.715
13.5948	2.83057	3.92576	0.998	-0.0215
14.6209	2.13036	0.39572	0.746	-0.352
13.5114	1.44954	0.29382	-0.918	-0.0502
15.1653	3.75319	2.31998	0.957	-0.0782
13.6407	3.44307	0.80787	0.000145	-0.168
14.1062	2.85158	0.63973	0.295	0.121
14.4477	4.00584	1.88644	1.17	0.699
15.4307	0	0.34696	-4.96	-0.177
14.754	2.25076	0.81956	-0.548	0.148
13.1263	0	0.96491	-6.9	0.157
13.4954	0	0.55984	-7.33	-0.726
13.6368	2.21687	1.0751	-1.68	-0.0221
14.1666	2.34508	1.96046	0.215	-0.758
14.4617	2.50812	2.18243	-0.322	0.181
13.7963	0.15483	0.94222	-6.09	0.425
13.3094	0	0.8457	-5.91	-0.184
14.1684	0	0.74035	-6.8	-0.614
14.3314	2.09555	2.51415	-0.194	-0.19
13.5767	3.10922	1.8004	0.486	-0.0709
14.5267	1.19416	0.98761	0.0611	4.64
12.9243	3.00729	1.78658	0.463	3.38
13.8017	0	0.97757	-8.25	-0.0137
13.9317	0	0.63854	-4.8	1.01
15.6887	2.50576	2.55453	-0.0896	0.872
14.803	2.42493	1.15455	-0.346	-0.496
14.7977	0.6693	0.59401	NA	NA
13.8989	3.26678	2.18194	1.77	-0.301
14.5868	1.28657	1.29214	-4.05	0.61
10.6219	2.76293	1.98777	-0.0717	-0.616
14.9409	2.63276	4.0833	NA	NA
14.6591	0.10078	0.23579	-7.1	0.974
13.9774	1.78243	3.37148	NA	NA
13.4406	2.84452	2.11984	0.711	-1.15
14.1397	1.84585	1.09925	-0.238	0.697
14.4799	0.40114	1.14685	-7.08	-0.149
12.0903	0	1.2846	-5.51	0.134
14.0699	0.52708	1.00156	NA	NA
14.0337	2.3694	1.54674	0.267	-0.801
14.3363	3.03952	4.11555	0.556	-0.611
13.2032	2.1049	2.62706	0.299	-0.963
14.4584	0.25059	1.42776	-6.04	0.477
14.3442	0.08728	1.22851	-7.32	0.35
14.5456	0.95418	0	NA	NA
9.9318	1.35288	0.77447	-1.29	-0.277
13.2042	0	0.71104	-7.31	-0.216
11.7218	1.88976	1.93022	0.0793	0.0601
13.1557	2.83283	0.20835	-0.427	-0.051
12.6188	2.65491	5.97268	NA	NA
14.4075	2.76923	4.29064	2.57	8.66
14.2913	2.85312	4.46218	1.04	-0.0135
14.1945	0	0.41841	-6.38	-0.389
13.3142	1.0268	1.23665	1.16	0.941
14.329	0	0.50133	NA	NA
13.5075	0.2466	1.41763	-3.21	0
13.9505	2.84072	3.20085	0.369	0.146
14.5168	2.29199	1.44928	2.19	7.27
14.0233	0.44216	1.38781	-3.94	0.207
12.9417	3.3614	0.54839	1.62	4.88
13.0204	0.63251	1.28293	-7.19	0.268
13.8208	3.01378	1.85212	0.518	0.0135
13.7941	1.80486	0.81274	-2.53	-0.0639
14.7296	0	0.60368	-6.66	-0.729
14.6621	2.16999	2.19779	-0.0269	0.485
12.8321	2.62228	0.34401	1.95	6.59
13.8862	1.85514	1.42469	-0.475	-0.32
14.9882	2.42928	0.78082	1.39	-1.42
14.1155	1.96774	1.08496	0.922	4.31
14.3466	1.05337	0.96562	-0.104	0.00531
14.7209	0	0.69741	-4.95	0.324
13.1274	2.66987	2.06075	0.69	0.551
12.6812	0.90677	1.10202	-2.98	-0.355
13.3209	0	0.9087	0.587	-0.546
15.1355	2.6607	1.13349	0.507	0.169
13.6826	0	1.34988	-6.91	0.338
13.5752	1.50988	0.13906	-2	-0.18
13.4359	3.36338	1.44503	0.548	-1.34
14.0853	2.46065	1.99268	-0.124	-0.37
12.8037	3.2312	1.90787	0.602	-0.574
14.5418	2.18234	1.82078	0.714	-0.193
13.1426	1.95621	0.67441	-0.158	0.144
13.4905	0	0.9835	-6.69	0.47
13.9172	0	0.48366	-7.76	-0.711
11.5408	0	1.36919	-7.9	-1.13
13.5166	1.50134	1.61357	0.295	1.94
14.7909	0.94156	0.67955	-5.51	-0.148
12.6389	2.29685	0.92892	1.24	5.99
13.959	2.44823	1.05458	-0.958	-0.161
14.0003	2.92356	2.81675	0.771	0.325
14.7324	1.07273	0.8598	NA	NA
12.7438	0.98972	0.96866	0.362	0.302
14.4558	0.21637	0.44965	NA	NA
12.5665	1.86742	0.08051	NA	NA
13.3203	2.46666	2.61973	1.21	0.431
13.0461	1.30851	2.55477	1.03	0.993
15.0851	3.06201	3.10676	1.34	0.0563
13.7749	2.58718	2.40578	2.18	3.62
14.4686	1.73701	0.3501	-0.241	-0.0386
13.3341	3.20228	1.16941	0.0339	-0.124
14.8039	0	1.09758	-5.47	0.304
13.158	2.94096	0.31654	1.83	2.07
13.6665	3.11808	1.09228	0.821	0.0347
14.6146	0.64423	0.65986	-4.04	0.184
14.6468	3.01636	5.02792	1.18	0.391
13.9482	1.64152	0.81162	NA	NA
13.8728	0.81781	1.25382	-0.823	0.377
11.6171	1.86296	0.57312	1.26	-0.128
14.3346	3.51262	3.78399	0.0524	-0.875
13.7583	0.80639	0.60208	NA	NA
14.2124	1.66413	0.5776	NA	NA
13.8864	0.17773	0.51768	-7.11	0.3
13.5836	2.78123	3.46196	0.227	0.579
14.3287	4.12334	2.9285	1.42	0.482
14.6488	3.29516	2.38017	1.4	-0.558
14.0988	0.38882	1.51231	-5.7	0.129
13.0746	0.08292	0.25462	-7.36	0.461
14.7298	2.39378	3.4895	1.02	-0.57
13.8594	3.12212	0.44558	1.13	-0.466
14.6014	3.66385	1.8318	0.198	-0.513
13.2654	0.96025	2.73192	NA	NA
13.7787	2.45673	0.45399	0.207	-0.341
13.8644	1.34081	2.06236	0.455	0.882
15.07	2.73959	3.64415	0.695	-0.342
13.8257	2.38949	2.16206	1.13	-0.362
12.8518	0.60443	0.57625	-3.1	-0.352
14.0495	2.23338	4.37478	1.69	0.173
14.0056	0	1.37185	-6.64	-1.43
11.7941	1.70782	0.18159	NA	NA
14.5789	3.40143	1.33901	1.63	0.0256
13.7777	4.73411	0.61232	0.773	-0.844
13.771	0.51251	0.23517	-2.91	-0.595
14.022	0	1.08652	-7.49	0.855
13.4001	2.82174	2.6855	0.506	0.314
14.9988	2.22158	1.96391	NA	NA
13.5979	2.32079	1.20312	1.23	0.446
14.7444	2.70929	3.23122	1.49	0.207
14.4098	1.39084	1.09724	NA	NA
13.8924	3.37701	0.74169	0.41	-0.054
13.7374	0	0.47157	-7.15	0.618
14.267	1.36404	1.31405	-3.02	0.304
14.0386	2.60114	1.79023	-1.37	0.502
12.9175	0.08385	2.32791	-6.33	0.00224
13.511	3.51826	2.27556	-0.86	0.78
13.5903	2.82147	0.97112	NA	NA
14.2279	1.42132	1.73575	-5.32	0.126
13.1194	0.14763	0.42123	-7.32	-0.713
14.4661	1.0403	0.51013	-1.63	-0.312
14.3071	3.16211	1.30052	0.969	0.415
13.0612	1.16467	2.76977	NA	NA
14.7266	0	0.87916	-3.81	-0.384
14.3012	2.36648	1.40696	1.93	-0.385
13.4092	2.50199	0.30985	-0.0338	-0.486
13.8526	0	1.60394	-4.32	0.369
13.3365	3.16932	1.50592	0.948	0.0132
13.3483	3.20938	2.41324	1.11	-0.391
13.8801	0	0.96409	-7.02	-1.5
13.319	0.78146	1.10588	-4.71	0.582
13.5116	1.24843	0.09677	-0.752	-0.603
13.8823	2.55349	2.35722	0.0904	-0.601
14.2671	0.12979	0.57543	-6.45	0.286
13.1035	2.49521	1.55866	0.639	0.318
14.2338	0.66808	0.16537	-1.08	-1.16
12.9143	1.94124	0.57956	NA	NA
14.0004	2.54098	0.77648	-0.728	-0.244
13.2422	2.95988	2.94559	0.689	0.355
14.8837	2.13342	5.10546	NA	NA
14.0178	0.05929	0.95904	-5.93	-1.16
13.011	1.17686	1.31482	0.747	0.219
13.9388	0	0.45569	-5.43	1.32
14.4651	0	0.1305	NA	NA
15.4412	2.40382	4.31891	1.98	3.42
15.1702	2.53127	2.37205	0.577	1.08
13.5486	2.36248	1.7342	-0.58	0.219
14.0254	0.98091	1.53562	-0.987	-0.22
13.8609	0	0.77018	-4.88	0.00319
13.8716	0.60543	0.11376	-5.3	-0.161
13.4238	3.96998	1.82799	0.238	-0.666
14.6206	0.77415	2.3952	NA	NA
14.1937	2.43587	1.76579	0.386	0.0112
14.3378	4.09047	1.85531	0.195	-0.112
15.0246	1.80487	2.69495	0.344	-0.212
12.816	0	1.35207	-6.22	-1.28
14.6163	0.67901	2.61628	-7.55	-0.999
13.1592	1.1062	0.55541	-6.96	-0.668
13.805	2.61221	2.35053	0.244	-0.15
15.7235	0.18062	1.38904	-7.35	-0.234
14.4892	0.8681	1.98646	1.35	-0.16
13.3055	0.63224	0.93115	-5.22	-1.38
14.4171	2.23129	4.666	1.49	0.0503
15.0778	2.09967	4.47443	1.54	0.333
13.8858	0.07369	0.17191	-5.4	-0.777
13.489	2.37229	3.81573	0.332	0.28
14.4003	3.51752	1.3877	0.47	-0.976
13.8636	2.99593	1.85972	0.788	0.132
14.8663	2.95272	1.46431	-0.549	-0.621
13.056	1.56812	1.16776	-5.54	0.634
13.9187	0.14312	0.89518	NA	NA
14.0528	1.2109	2.06081	-1.79	-0.112
13.4417	1.16001	0.04249	-5.38	0.499
14.4629	2.98072	1.49212	-0.0372	-0.389
14.261	3.61639	3.79632	0.429	-1.14
15.3027	2.20371	3.66644	0.561	1.09
14.2905	2.27075	0.43889	0.611	-1.95
15.0993	0.88106	1.1585	NA	NA
13.6465	0	1.44768	-4.73	0.353
13.4757	0.99675	0.16762	-0.495	1.08
14.2071	2.55917	3.67858	1.21	0.00791
13.5045	3.40397	3.24288	1.16	1.03
13.6761	2.58095	1.9522	1.04	0.16
14.4014	0	1.42149	-7.2	0.617
14.2407	3.31517	1.76362	0.245	-0.229
13.0246	1.82545	1.01695	-1.52	-1.48
10.1792	3.16363	1.91997	-0.489	0.273
14.2238	3.00891	3.14273	0.16	-0.379
14.2761	3.96432	1.4065	1.24	-1.23
14.3894	1.93987	0.62084	-0.519	0.0321
15.0242	0	0.41894	NA	NA
13.4989	2.5402	5.04762	NA	NA
10.8317	1.88194	0.77007	0.241	-0.478
13.2693	2.06059	1.23584	1.05	0.349
14.2428	1.98732	2.07578	-0.0838	0.157
15.1222	3.09201	3.32129	2.84	8.18
13.9541	1.86369	2.04631	-0.137	0.181
13.9517	0.51413	0.36207	-7.2	-0.566
13.2874	1.66083	2.32906	-0.0729	0.598
14.0249	2.04944	2.82132	0.838	-0.873
14.6381	0.09417	1.17346	-7.93	-0.607
13.8667	0.06818	0.08046	-6.78	-1.19
14.3103	0.67339	1.96959	-7.61	-0.213
14.3148	3.76034	2.03361	1.17	0.758
13.1836	0.46708	0.88255	-7.43	-0.0695
14.2395	0	0.98446	-6.95	0.71
13.5224	3.37937	2.91113	0.341	3.53
12.301	1.75421	1.01136	-0.721	1.91
14.4266	0.09449	0.14243	-5.31	-0.316
13.6521	1.74322	1.31009	-3.15	-0.0177
14.3739	1.84699	2.08904	0.44	-1.04
14.4617	2.48574	6.00001	1.41	0.417
13.1386	2.11292	4.11834	NA	NA
14.9309	0.4649	0.68458	NA	NA
13.6505	2.07608	1.04752	-0.134	-0.678
13.9019	0	1.18315	-7.2	-0.935
13.647	0	0.46328	NA	NA
13.1338	0.49652	0.29868	-2.9	0.105
14.1275	0	1.08694	-4.98	-0.157
12.9334	3.609	2.90279	0.386	-0.521
14.411	2.74452	4.40947	0.0999	-0.0434
14.565	2.30801	1.79692	1.09	0.0606
11.6011	2.08249	2.06043	1.03	-0.767
11.1386	0	1.02702	-6.47	-0.563
13.7228	1.93222	0.29315	0.369	4.08
10.8347	0.23931	0.69988	-6.3	-0.448
13.6129	2.58711	1.4494	0.515	-1.03
14.08	2.26387	3.67836	1.16	0.635
13.6023	4.2003	3.16085	-0.297	-0.207
14.1992	1.5066	1.03569	-1.28	0.474
14.37	0.96793	0.87708	0.00179	-0.39
12.8192	2.48124	6.39891	NA	NA
13.9837	3.94322	0.35225	0.248	0.0629
15.0657	3.42963	7.49512	1.92	0.31
13.5827	2.22868	0.95665	-0.619	1.41
11.8055	0.88987	1.33068	NA	NA
14.0447	0.58477	0.72008	NA	NA
12.3865	2.30547	5.67278	0.551	0.359
14.4781	4.18574	1.13344	0.27	-0.512
12.3805	0	1.02369	NA	NA
13.7518	0	1.2464	-5.78	0.495
13.8162	0.11388	0.88357	NA	NA
12.8668	3.3484	4.92897	NA	NA
13.1805	0	0.40455	NA	NA
14.8376	2.41623	4.8609	NA	NA
16.0475	1.64962	0.75752	-5.03	-0.441
14.1666	2.54795	1.20352	1.19	4.19
14.0383	2.80979	2.44695	0.533	0.477
12.5848	0.73794	0.35892	-1.64	1.08
12.5549	0	0.43762	-5.71	1.04
13.8822	2.25044	4.92276	0.353	-0.746
14.8665	1.18045	0.94833	-6.91	0.181
11.8301	2.00038	0.50652	-1.2	-0.224
13.4915	1.68263	1.52342	0.498	-0.0978
13.3149	3.66082	1.517	NA	NA
13.489	2.01524	0.94361	NA	NA
14.0302	0.68723	0.64089	-1.76	0.0615
12.3832	0.57229	0.91704	-2	-0.627
14.1847	0.73003	1.21134	-4.8	-1.42
10.8203	1.44986	0.59524	-0.543	-0.793
14.2104	1.71217	0.5346	-0.21	1.17
14.7377	3.09325	1.23721	0.176	0.28
14.7782	1.80697	0.48371	0.343	-0.877
13.19	0	0.71086	-6.69	-1.03
14.9608	3.24526	2.70602	2.37	3.27
13.7386	2.74897	0.80374	0.546	0.341
13.9895	3.33433	2.84106	0.639	1.11
13.7602	0.09593	0.34016	-7.37	0.825
14.033	1.32825	0.30499	-0.862	-0.759
12.8172	1.44011	1.12562	-0.344	-0.801
13.8154	2.06365	2.83662	0.406	5.41
13.2816	3.39051	0.69298	0.839	0.268
14.3693	3.33834	2.4598	0.302	-0.422
15.6188	2.22622	0.55967	-0.348	0.185
14.3384	1.80829	1.31505	NA	NA
13.7508	1.71564	0.62898	0.596	-0.303
13.9952	2.35628	0.62689	1.07	1.06
12.5041	2.35132	3.32644	NA	NA
14.1803	3.20947	3.84693	1.72	0.833
14.4575	1.57134	1.67826	NA	NA
14.9928	0	0.39325	NA	NA
14.1598	0.61137	0.50442	NA	1.26
15.0734	3.22559	1.3938	1.68	0.0228
13.7649	0	0.37752	-6.92	0.524
13.7953	0.15712	1.57868	-7.25	-0.769
13.545	1.77394	0.18603	0.577	-0.606
15.502	0	0.59212	NA	NA
13.7333	1.49261	0.79316	-0.0512	-0.291
13.4444	1.3266	3.67391	NA	NA
11.887	0.43328	0.84778	NA	NA
13.816	1.2416	0.76775	-4.38	-0.022
13.6339	0.93466	0.3482	-0.49	-0.212
14.2808	1.93161	1.98281	0.506	0.51
15.945	2.57459	3.78533	NA	NA
13.5092	0	0.40711	-6.5	-1.35
13.5945	0.22327	0.56026	-7.63	-0.806
11.4123	3.45036	5.04738	0.708	-0.653
14.6265	0.22079	0.57995	NA	NA
12.6251	0.1068	0.51143	-6.33	-0.136
15.5975	0.83797	0.09372	-1.35	-0.742
9.9868	1.73241	0.23748	NA	NA
13.6457	2.45399	1.74418	1.29	0.998
14.8478	2.18091	1.67232	0.572	-0.551
14.8544	0.09823	0.36366	-7.61	0.0497
14.3651	3.31695	3.4646	1.54	5.26
14.6134	2.25252	3.4128	0.568	-0.66
13.9818	0.10643	0.39638	-6.22	-0.738
15.0286	2.42131	1.73497	0.469	-0.925
12.5631	2.29044	0.41482	-5.89	0.647
13.4166	0	0.92732	-7.47	0.22
13.6579	0.97774	0.81934	NA	NA
12.5129	0.25421	0.75206	-4.57	-0.507
13.7086	1.02578	0.30753	-2.64	-0.686
14.3297	0	1.48508	-7.25	-0.479
13.1714	2.74416	0.94665	0.243	-0.403
13.8699	0	0.66271	-7.44	0.599
14.6494	3.43975	2.0189	0.696	-0.034
14.5947	0.2092	0.22626	-2.19	0.906
12.9384	3.46095	3.42852	0.656	0.706
14.0887	1.32673	0.84484	-7.46	0.165
11.3752	1.77615	1.12867	NA	NA
14.9311	3.12301	2.44533	0.179	-0.272
15.0135	2.88663	2.12241	-0.353	0.437
13.1484	0.3221	0.92717	NA	NA
13.8095	2.05158	6.03219	0.436	0.762
14.4507	2.86043	3.05862	0.43	-0.539
14.6808	3.15278	2.21217	1.97	-0.381
12.3426	3.91851	1.0702	-0.108	-2.29
12.7281	2.97379	4.07993	0.00937	-0.0524
15.7297	0	0.4376	-5.45	-0.359
10.5692	3.08849	1.8398	NA	2
13.8758	0	0.92222	-7.46	0.514
14.1386	0.27006	0.65514	-6.62	-0.0523
10.6236	3.0765	1.21064	1.46	-0.209
13.6294	0	0.99707	-5.38	-0.588
13.9777	2.61771	1.42164	1.31	0.237
15.7469	2.81008	1.51107	-0.294	-0.326
13.8891	4.05814	3.28319	0.772	0.225
14.8652	2.01321	0.49679	0.371	0.137
14.4585	1.20895	1.79828	1.09	-0.485
13.1585	2.68937	0.16486	-5.72	-1.5
13.7968	0.51628	1.75121	-5.9	-0.0963
14.3691	0	0.80211	-7.24	-0.0467
13.9836	2.67224	3.33561	NA	NA
12.8805	2.63649	4.02986	0.823	-0.289
13.3702	2.06604	1.03349	0.58	-0.417
12.5828	1.60167	1.5576	0.863	0.562
16.2575	0.7002	1.46924	NA	NA
14.6124	3.48225	3.69167	1.12	1.16
12.3118	0	0.96429	NA	NA
14.7748	0.69043	1.54136	-1.55	0.165
14.185	2.22994	0.59636	0.731	-0.67
14.5422	2.85942	1.31253	0.608	-0.372
15.1255	0.79027	5.12173	NA	NA
14.0127	3.15565	1.58658	0.267	0.0249
13.5683	2.41142	1.88305	0.701	-0.0738
13.3771	2.37168	1.6181	-0.384	0.133
13.5692	2.90267	2.79281	1.83	2.26
12.9051	2.03493	0.9611	-0.199	-0.116
13.6903	2.97627	1.01139	0.889	0.399
14.6226	4.37557	3.01187	-1	-0.577
13.7207	1.1256	1.07281	-4.99	0.232
13.8425	2.89124	0.47027	0.0666	-0.139
14.3152	2.81131	1.11224	0.669	-0.825
14.0653	3.00865	5.43523	2.1	6.05
13.3937	0	0.34319	-5.89	1.03
14.0176	1.4132	1.40063	-5.39	-0.204
13.4027	3.53088	3.40245	-0.187	-0.576
13.1457	2.8191	3.17147	0.0846	0.373
13.8077	0.2695	0.31959	-6.03	0.421
14.507	0	0.12042	-3.02	-1.14
14.5537	2.41562	1.03767	NA	NA
14.0243	3.66715	5.36946	0.983	0.758
14.2356	1.62068	0.54061	-0.953	-0.498
14.2364	2.96674	5.38821	0.844	-0.317
13.7222	1.39564	0.68938	-2.81	0.61
14.5557	0.32655	1.18095	-7.47	-0.972
12.8304	1.36702	5.7621	NA	NA
14.12	0.66141	1.73942	-6.49	-0.149
14.0537	0.41149	1.63548	NA	NA
14.1983	0.5897	0.78312	-0.382	1.64
12.072	1.09257	2.89358	NA	NA
14.7329	1.11363	6.26666	NA	NA
14.9107	0.60319	0.46042	-7.05	0.323
14.4743	3.36848	3.20131	0.134	-0.865
14.1932	1.32208	1.31057	-1.69	-1.97
13.8172	2.01825	1.74305	0.881	0.399
14.376	2.47702	3.19036	0.642	-0.84
15.3981	2.13034	1.16956	NA	NA
13.6679	3.40368	1.78873	1.16	-0.324
14.2953	2.36613	3.30229	0.541	-0.368
14.2536	2.42701	0.34008	0.0207	0.00576
12.5172	2.41116	1.08861	-0.447	-0.33
14.4484	1.10104	0.51159	-6.72	0.0795
14.2808	2.15184	2.58738	-0.293	-0.693
14.3415	0.17782	1.30595	-4.42	0.122
14.1419	2.11092	2.57639	0.554	1.07
13.8251	0.15302	0.66947	NA	NA
12.4212	2.84424	0.56737	0.991	0.619
13.3012	0	1.35539	-7.21	0.965
11.361	1.01401	0.83163	-5.24	0.237
13.4268	2.28645	1.01373	NA	NA
14.792	3.33816	3.40643	0.476	0.757
14.2094	3.83764	3.86769	0.603	-1.42
15.1705	2.52661	2.77404	0.818	0.884
13.9298	3.35927	1.69284	0.825	0.252
13.8935	2.87286	0.80454	0.111	-0.199
14.679	2.69263	2.66101	1.33	-0.844
15.3079	3.11892	1.28464	0.249	-0.487
13.9518	0.64444	1.34072	NA	NA
10.9108	2.69908	0.27228	0.81	0.362
14.1225	0	1.68918	-6.2	-0.204
14.6947	3.18036	4.92844	0.859	-0.481
11.7785	1.71319	1.02124	3.13	9.57
13.4661	2.08132	2.48087	1.25	2.92
13.3045	0.19804	0.81572	-3.95	-0.269
15.0059	2.45582	4.32307	0.264	-0.124
9.5839	0.9509	1.03366	-4.37	0.465
14.1198	2.7763	3.78834	0.484	-1.6
13.1951	1.19726	0.94912	-1.08	-0.772
13.9446	2.29488	4.49558	0.272	-1.76
13.7122	0	1.84462	-2.71	-0.0391
13.8595	2.6081	0.51668	0.954	5.32
12.576	2.70285	1.58495	0.249	0.186
14.1661	2.34223	0.85899	0.639	-1.51
13.9494	3.5316	1.41593	-0.353	-0.215
15.4644	0.97741	0.89337	-0.774	0.068
14.4776	0.22523	1.32308	-6.87	-0.382
14.6305	1.62141	1.38934	1.45	0.961
13.518	0.23687	0.03267	NA	NA
13.5478	3.53297	2.8423	NA	NA
13.5711	0.57044	1.20959	-1.84	0.123
14.8197	0	1.48748	NA	NA
14.1771	0.16583	0.94853	-7.26	-0.47
14.4117	2.87512	2.52938	0.966	5.13
14.0432	3.12799	0.33542	0.45	0.636
14.0157	3.01106	2.884	0.602	-0.718
13.5129	0.04841	1.23259	0.849	1.36
14.33	1.34807	3.07412	NA	NA
14.1226	3.72301	0.81324	0.918	-0.128
14.2518	0	0.42155	-6.61	-0.786
14.6511	1.23037	0.74528	-1.04	-0.0417
13.2128	0	0.9541	-6.74	0.0262
14.3605	1.52896	2.50875	NA	NA
13.4825	3.3604	1.32439	0.285	0.731
12.1492	1.12016	2.37426	NA	NA
14.1668	3.26256	1.14509	0.743	-0.651
14.6641	0.08992	1.28858	-7.29	-1.02
13.5621	2.69334	1.13763	0.444	-0.797
13.5802	2.71273	0.8404	0.00337	0.515
14.1071	3.36748	2.09939	-0.228	0.217
14.0232	0	1.36382	0.0896	-0.128
13.6492	3.11614	1.03985	1.39	-0.14
12.0667	2.68495	2.04294	0.593	0.794
14.7877	0	0.05941	-7.28	0.0219
10.926	0	0.18655	-2.98	0.491
15.1956	1.72107	1.9777	2.5	5.7
14.4524	1.28485	0.57062	-0.497	0.751
14.6089	0.98673	3.22089	NA	NA
13.5608	1.95882	1.28251	-2.2	-0.898
13.6295	3.33398	1.31303	0.0405	-0.0533
14.1333	3.8907	4.39634	0.701	0.634
11.5627	2.73698	4.35825	0.827	-1.06
13.3044	0	1.28809	-5.55	-0.228
14.0163	0.94074	0.81147	-3.57	-1.05
14.471	0.97245	0.74559	-3.95	-0.358
13.0388	3.35085	3.85744	-0.0535	-0.116
13.6769	2.08936	1.27801	-2.23	0.0878
14.1126	1.59848	0.60795	NA	NA
14.0937	0	1.3578	-7.37	-0.172
14.0892	2.21266	2.44438	0.154	0.0488
14.547	1.75471	2.67848	NA	NA
13.89	0	1.87446	-5.79	0.392
14.7243	3.04876	2.03361	0.0464	-0.183
13.9495	2.2289	0.44878	NA	NA
14.5117	0.67763	1.09532	-6.2	-0.281
13.8587	1.92247	1.25918	1.51	0.207
12.2158	2.66912	2.53439	0.755	-0.0891
15.3368	0	0.37182	-7.67	-0.0928
13.5335	0.27909	0.28151	-6.4	-1.33
14.4134	2.66593	1.36922	1.5	2.19
13.932	0	1.20962	NA	NA
13.582	0	1.65365	-6.61	0.478
14.3868	1.0007	4.63487	NA	NA
13.8333	2.45855	5.2625	-1.72	1.52
14.5506	0.58391	0.70527	-2.66	-0.139
13.6317	0.35591	0.24306	-1.32	-0.985
15.6723	0.66154	0.51622	NA	NA
15.5666	0	0.47134	-6.5	0.223
13.9382	0.36815	1.10978	-3.47	0.765
14.8979	0.28751	0.5946	0.0212	-0.176
14.8364	2.40614	0.67807	0.00369	-0.235
13.3476	0.075	0.37538	-3.49	0.272
11.8504	2.18586	0.67534	0.281	0.962
14.1808	2.84944	1.61506	-0.139	-0.27
14.4276	2.23512	1.64674	-1.02	-0.147
14.7205	0.17641	0.24011	-6.83	0.253
14.2687	2.80066	1.90532	1.58	2.08
13.8354	0.12592	0.3737	-7.21	0.00861
14.2595	2.63598	2.46288	NA	NA
14.1127	2.03348	1.11296	-0.497	-1.36
15.7954	2.4725	1.11516	0.318	0.271
12.7399	1.18936	0.41746	NA	NA
13.1682	2.05792	1.26681	-5.68	0.121
14.2653	0	0.84851	-6.53	-0.364
13.7976	2.86576	2.14314	0.529	0.211
14.5685	2.58305	5.50222	1.03	1.75
14.409	3.06599	1.3728	0.581	-0.349
14.0329	2.53869	0.59352	-1.25	0.225
13.8857	2.898	0.76602	0.546	0.018

## Sheet: Figure1_line
plot_x	plot_tangsqrt	Pred
0	0.670177	pred_gper1_amyl_10
0.0528571	0.694784	pred_gper1_amyl_10
0.105714	0.71939	pred_gper1_amyl_10
0.158571	0.743997	pred_gper1_amyl_10
0.211428	0.768604	pred_gper1_amyl_10
0.264285	0.793211	pred_gper1_amyl_10
0.317143	0.817818	pred_gper1_amyl_10
0.37	0.842425	pred_gper1_amyl_10
0.422857	0.867031	pred_gper1_amyl_10
0.475714	0.891638	pred_gper1_amyl_10
0.528571	0.916245	pred_gper1_amyl_10
0.581428	0.940852	pred_gper1_amyl_10
0.634285	0.965459	pred_gper1_amyl_10
0.687142	0.990066	pred_gper1_amyl_10
0.739999	1.01467	pred_gper1_amyl_10
0.792856	1.03928	pred_gper1_amyl_10
0.845713	1.06389	pred_gper1_amyl_10
0.898571	1.08849	pred_gper1_amyl_10
0.951428	1.1131	pred_gper1_amyl_10
1.00428	1.13771	pred_gper1_amyl_10
1.05714	1.16231	pred_gper1_amyl_10
1.11	1.18692	pred_gper1_amyl_10
1.16286	1.21153	pred_gper1_amyl_10
1.21571	1.23613	pred_gper1_amyl_10
1.26857	1.26074	pred_gper1_amyl_10
1.32143	1.28535	pred_gper1_amyl_10
1.37428	1.30995	pred_gper1_amyl_10
1.42714	1.33456	pred_gper1_amyl_10
1.48	1.35917	pred_gper1_amyl_10
1.53286	1.38377	pred_gper1_amyl_10
1.58571	1.40838	pred_gper1_amyl_10
1.63857	1.43299	pred_gper1_amyl_10
1.69143	1.4576	pred_gper1_amyl_10
1.74428	1.4822	pred_gper1_amyl_10
1.79714	1.50681	pred_gper1_amyl_10
1.85	1.53142	pred_gper1_amyl_10
1.90286	1.55602	pred_gper1_amyl_10
1.95571	1.58063	pred_gper1_amyl_10
2.00857	1.60524	pred_gper1_amyl_10
2.06143	1.62984	pred_gper1_amyl_10
2.11428	1.65445	pred_gper1_amyl_10
2.16714	1.67906	pred_gper1_amyl_10
2.22	1.70366	pred_gper1_amyl_10
2.27285	1.72827	pred_gper1_amyl_10
2.32571	1.75288	pred_gper1_amyl_10
2.37857	1.77748	pred_gper1_amyl_10
2.43143	1.80209	pred_gper1_amyl_10
2.48428	1.8267	pred_gper1_amyl_10
2.53714	1.8513	pred_gper1_amyl_10
2.59	1.87591	pred_gper1_amyl_10
2.64285	1.90052	pred_gper1_amyl_10
2.69571	1.92512	pred_gper1_amyl_10
2.74857	1.94973	pred_gper1_amyl_10
2.80143	1.97434	pred_gper1_amyl_10
2.85428	1.99895	pred_gper1_amyl_10
2.90714	2.02355	pred_gper1_amyl_10
2.96	2.04816	pred_gper1_amyl_10
3.01285	2.07277	pred_gper1_amyl_10
3.06571	2.09737	pred_gper1_amyl_10
3.11857	2.12198	pred_gper1_amyl_10
3.17143	2.14659	pred_gper1_amyl_10
3.22428	2.17119	pred_gper1_amyl_10
3.27714	2.1958	pred_gper1_amyl_10
3.33	2.22041	pred_gper1_amyl_10
3.38285	2.24501	pred_gper1_amyl_10
3.43571	2.26962	pred_gper1_amyl_10
3.48857	2.29423	pred_gper1_amyl_10
3.54142	2.31883	pred_gper1_amyl_10
3.59428	2.34344	pred_gper1_amyl_10
3.64714	2.36805	pred_gper1_amyl_10
3.7	2.39265	pred_gper1_amyl_10
3.75285	2.41726	pred_gper1_amyl_10
3.80571	2.44187	pred_gper1_amyl_10
3.85857	2.46647	pred_gper1_amyl_10
3.91142	2.49108	pred_gper1_amyl_10
3.96428	2.51569	pred_gper1_amyl_10
4.01714	2.5403	pred_gper1_amyl_10
4.07	2.5649	pred_gper1_amyl_10
4.12285	2.58951	pred_gper1_amyl_10
4.17571	2.61412	pred_gper1_amyl_10
0	0.738542	pred_gper1_amyl_other
0.0599254	0.770583	pred_gper1_amyl_other
0.119851	0.802624	pred_gper1_amyl_other
0.179776	0.834665	pred_gper1_amyl_other
0.239702	0.866706	pred_gper1_amyl_other
0.299627	0.898747	pred_gper1_amyl_other
0.359553	0.930787	pred_gper1_amyl_other
0.419478	0.962828	pred_gper1_amyl_other
0.479404	0.994869	pred_gper1_amyl_other
0.539329	1.02691	pred_gper1_amyl_other
0.599254	1.05895	pred_gper1_amyl_other
0.65918	1.09099	pred_gper1_amyl_other
0.719105	1.12303	pred_gper1_amyl_other
0.779031	1.15507	pred_gper1_amyl_other
0.838956	1.18711	pred_gper1_amyl_other
0.898882	1.21916	pred_gper1_amyl_other
0.958807	1.2512	pred_gper1_amyl_other
1.01873	1.28324	pred_gper1_amyl_other
1.07866	1.31528	pred_gper1_amyl_other
1.13858	1.34732	pred_gper1_amyl_other
1.19851	1.37936	pred_gper1_amyl_other
1.25843	1.4114	pred_gper1_amyl_other
1.31836	1.44344	pred_gper1_amyl_other
1.37829	1.47548	pred_gper1_amyl_other
1.43821	1.50752	pred_gper1_amyl_other
1.49814	1.53956	pred_gper1_amyl_other
1.55806	1.57161	pred_gper1_amyl_other
1.61799	1.60365	pred_gper1_amyl_other
1.67791	1.63569	pred_gper1_amyl_other
1.73784	1.66773	pred_gper1_amyl_other
1.79776	1.69977	pred_gper1_amyl_other
1.85769	1.73181	pred_gper1_amyl_other
1.91761	1.76385	pred_gper1_amyl_other
1.97754	1.79589	pred_gper1_amyl_other
2.03747	1.82793	pred_gper1_amyl_other
2.09739	1.85997	pred_gper1_amyl_other
2.15732	1.89201	pred_gper1_amyl_other
2.21724	1.92405	pred_gper1_amyl_other
2.27717	1.9561	pred_gper1_amyl_other
2.33709	1.98814	pred_gper1_amyl_other
2.39702	2.02018	pred_gper1_amyl_other
2.45694	2.05222	pred_gper1_amyl_other
2.51687	2.08426	pred_gper1_amyl_other
2.57679	2.1163	pred_gper1_amyl_other
2.63672	2.14834	pred_gper1_amyl_other
2.69664	2.18038	pred_gper1_amyl_other
2.75657	2.21242	pred_gper1_amyl_other
2.8165	2.24446	pred_gper1_amyl_other
2.87642	2.2765	pred_gper1_amyl_other
2.93635	2.30855	pred_gper1_amyl_other
2.99627	2.34059	pred_gper1_amyl_other
3.0562	2.37263	pred_gper1_amyl_other
3.11612	2.40467	pred_gper1_amyl_other
3.17605	2.43671	pred_gper1_amyl_other
3.23597	2.46875	pred_gper1_amyl_other
3.2959	2.50079	pred_gper1_amyl_other
3.35582	2.53283	pred_gper1_amyl_other
3.41575	2.56487	pred_gper1_amyl_other
3.47568	2.59691	pred_gper1_amyl_other
3.5356	2.62895	pred_gper1_amyl_other
3.59553	2.661	pred_gper1_amyl_other
3.65545	2.69304	pred_gper1_amyl_other
3.71538	2.72508	pred_gper1_amyl_other
3.7753	2.75712	pred_gper1_amyl_other
3.83523	2.78916	pred_gper1_amyl_other
3.89515	2.8212	pred_gper1_amyl_other
3.95508	2.85324	pred_gper1_amyl_other
4.015	2.88528	pred_gper1_amyl_other
4.07493	2.91732	pred_gper1_amyl_other
4.13486	2.94936	pred_gper1_amyl_other
4.19478	2.9814	pred_gper1_amyl_other
4.25471	3.01344	pred_gper1_amyl_other
4.31463	3.04549	pred_gper1_amyl_other
4.37456	3.07753	pred_gper1_amyl_other
4.43448	3.10957	pred_gper1_amyl_other
4.49441	3.14161	pred_gper1_amyl_other
4.55433	3.17365	pred_gper1_amyl_other
4.61426	3.20569	pred_gper1_amyl_other
4.67418	3.23773	pred_gper1_amyl_other
4.73411	3.26977	pred_gper1_amyl_other
0	0.626619	pred_gper1_amyl_90
0.0488466	0.661451	pred_gper1_amyl_90
0.0976932	0.696284	pred_gper1_amyl_90
0.14654	0.731116	pred_gper1_amyl_90
0.195386	0.765948	pred_gper1_amyl_90
0.244233	0.800781	pred_gper1_amyl_90
0.293079	0.835613	pred_gper1_amyl_90
0.341926	0.870446	pred_gper1_amyl_90
0.390773	0.905278	pred_gper1_amyl_90
0.439619	0.94011	pred_gper1_amyl_90
0.488466	0.974943	pred_gper1_amyl_90
0.537312	1.00978	pred_gper1_amyl_90
0.586159	1.04461	pred_gper1_amyl_90
0.635006	1.07944	pred_gper1_amyl_90
0.683852	1.11427	pred_gper1_amyl_90
0.732699	1.1491	pred_gper1_amyl_90
0.781545	1.18394	pred_gper1_amyl_90
0.830392	1.21877	pred_gper1_amyl_90
0.879238	1.2536	pred_gper1_amyl_90
0.928085	1.28843	pred_gper1_amyl_90
0.976932	1.32327	pred_gper1_amyl_90
1.02578	1.3581	pred_gper1_amyl_90
1.07462	1.39293	pred_gper1_amyl_90
1.12347	1.42776	pred_gper1_amyl_90
1.17232	1.4626	pred_gper1_amyl_90
1.22116	1.49743	pred_gper1_amyl_90
1.27001	1.53226	pred_gper1_amyl_90
1.31886	1.56709	pred_gper1_amyl_90
1.3677	1.60193	pred_gper1_amyl_90
1.41655	1.63676	pred_gper1_amyl_90
1.4654	1.67159	pred_gper1_amyl_90
1.51424	1.70642	pred_gper1_amyl_90
1.56309	1.74125	pred_gper1_amyl_90
1.61194	1.77609	pred_gper1_amyl_90
1.66078	1.81092	pred_gper1_amyl_90
1.70963	1.84575	pred_gper1_amyl_90
1.75848	1.88058	pred_gper1_amyl_90
1.80732	1.91542	pred_gper1_amyl_90
1.85617	1.95025	pred_gper1_amyl_90
1.90502	1.98508	pred_gper1_amyl_90
1.95386	2.01991	pred_gper1_amyl_90
2.00271	2.05475	pred_gper1_amyl_90
2.05156	2.08958	pred_gper1_amyl_90
2.1004	2.12441	pred_gper1_amyl_90
2.14925	2.15924	pred_gper1_amyl_90
2.1981	2.19408	pred_gper1_amyl_90
2.24694	2.22891	pred_gper1_amyl_90
2.29579	2.26374	pred_gper1_amyl_90
2.34464	2.29857	pred_gper1_amyl_90
2.39348	2.3334	pred_gper1_amyl_90
2.44233	2.36824	pred_gper1_amyl_90
2.49118	2.40307	pred_gper1_amyl_90
2.54002	2.4379	pred_gper1_amyl_90
2.58887	2.47273	pred_gper1_amyl_90
2.63772	2.50757	pred_gper1_amyl_90
2.68656	2.5424	pred_gper1_amyl_90
2.73541	2.57723	pred_gper1_amyl_90
2.78426	2.61206	pred_gper1_amyl_90
2.8331	2.6469	pred_gper1_amyl_90
2.88195	2.68173	pred_gper1_amyl_90
2.93079	2.71656	pred_gper1_amyl_90
2.97964	2.75139	pred_gper1_amyl_90
3.02849	2.78623	pred_gper1_amyl_90
3.07733	2.82106	pred_gper1_amyl_90
3.12618	2.85589	pred_gper1_amyl_90
3.17503	2.89072	pred_gper1_amyl_90
3.22387	2.92556	pred_gper1_amyl_90
3.27272	2.96039	pred_gper1_amyl_90
3.32157	2.99522	pred_gper1_amyl_90
3.37041	3.03005	pred_gper1_amyl_90
3.41926	3.06488	pred_gper1_amyl_90
3.46811	3.09972	pred_gper1_amyl_90
3.51695	3.13455	pred_gper1_amyl_90
3.5658	3.16938	pred_gper1_amyl_90
3.61465	3.20421	pred_gper1_amyl_90
3.66349	3.23905	pred_gper1_amyl_90
3.71234	3.27388	pred_gper1_amyl_90
3.76119	3.30871	pred_gper1_amyl_90
3.81003	3.34354	pred_gper1_amyl_90
3.85888	3.37838	pred_gper1_amyl_90
-7.9	0.164163	pred_gper1_ba_10
-7.76038	0.189141	pred_gper1_ba_10
-7.62076	0.21412	pred_gper1_ba_10
-7.48114	0.239098	pred_gper1_ba_10
-7.34152	0.264076	pred_gper1_ba_10
-7.2019	0.289055	pred_gper1_ba_10
-7.06228	0.314033	pred_gper1_ba_10
-6.92266	0.339011	pred_gper1_ba_10
-6.78304	0.36399	pred_gper1_ba_10
-6.64342	0.388968	pred_gper1_ba_10
-6.5038	0.413946	pred_gper1_ba_10
-6.36418	0.438925	pred_gper1_ba_10
-6.22456	0.463903	pred_gper1_ba_10
-6.08494	0.488881	pred_gper1_ba_10
-5.94532	0.51386	pred_gper1_ba_10
-5.8057	0.538838	pred_gper1_ba_10
-5.66608	0.563816	pred_gper1_ba_10
-5.52646	0.588795	pred_gper1_ba_10
-5.38684	0.613773	pred_gper1_ba_10
-5.24722	0.638751	pred_gper1_ba_10
-5.10759	0.66373	pred_gper1_ba_10
-4.96797	0.688708	pred_gper1_ba_10
-4.82835	0.713686	pred_gper1_ba_10
-4.68873	0.738665	pred_gper1_ba_10
-4.54911	0.763643	pred_gper1_ba_10
-4.40949	0.788622	pred_gper1_ba_10
-4.26987	0.8136	pred_gper1_ba_10
-4.13025	0.838578	pred_gper1_ba_10
-3.99063	0.863557	pred_gper1_ba_10
-3.85101	0.888535	pred_gper1_ba_10
-3.71139	0.913513	pred_gper1_ba_10
-3.57177	0.938492	pred_gper1_ba_10
-3.43215	0.96347	pred_gper1_ba_10
-3.29253	0.988448	pred_gper1_ba_10
-3.15291	1.01343	pred_gper1_ba_10
-3.01329	1.0384	pred_gper1_ba_10
-2.87367	1.06338	pred_gper1_ba_10
-2.73405	1.08836	pred_gper1_ba_10
-2.59443	1.11334	pred_gper1_ba_10
-2.45481	1.13832	pred_gper1_ba_10
-2.31519	1.1633	pred_gper1_ba_10
-2.17557	1.18827	pred_gper1_ba_10
-2.03595	1.21325	pred_gper1_ba_10
-1.89633	1.23823	pred_gper1_ba_10
-1.75671	1.26321	pred_gper1_ba_10
-1.61709	1.28819	pred_gper1_ba_10
-1.47747	1.31317	pred_gper1_ba_10
-1.33785	1.33815	pred_gper1_ba_10
-1.19823	1.36312	pred_gper1_ba_10
-1.05861	1.3881	pred_gper1_ba_10
-0.918987	1.41308	pred_gper1_ba_10
-0.779367	1.43806	pred_gper1_ba_10
-0.639747	1.46304	pred_gper1_ba_10
-0.500127	1.48802	pred_gper1_ba_10
-0.360506	1.51299	pred_gper1_ba_10
-0.220886	1.53797	pred_gper1_ba_10
-0.0812658	1.56295	pred_gper1_ba_10
0.0583544	1.58793	pred_gper1_ba_10
0.197975	1.61291	pred_gper1_ba_10
0.337595	1.63789	pred_gper1_ba_10
0.477215	1.66286	pred_gper1_ba_10
0.616835	1.68784	pred_gper1_ba_10
0.756456	1.71282	pred_gper1_ba_10
0.896076	1.7378	pred_gper1_ba_10
1.0357	1.76278	pred_gper1_ba_10
1.17532	1.78776	pred_gper1_ba_10
1.31494	1.81273	pred_gper1_ba_10
1.45456	1.83771	pred_gper1_ba_10
1.59418	1.86269	pred_gper1_ba_10
1.7338	1.88767	pred_gper1_ba_10
1.87342	1.91265	pred_gper1_ba_10
2.01304	1.93763	pred_gper1_ba_10
2.15266	1.9626	pred_gper1_ba_10
2.29228	1.98758	pred_gper1_ba_10
2.4319	2.01256	pred_gper1_ba_10
2.57152	2.03754	pred_gper1_ba_10
2.71114	2.06252	pred_gper1_ba_10
2.85076	2.0875	pred_gper1_ba_10
2.99038	2.11247	pred_gper1_ba_10
3.13	2.13745	pred_gper1_ba_10
-8.38	0.342144	pred_gper1_ba_other
-8.23278	0.368653	pred_gper1_ba_other
-8.08557	0.395162	pred_gper1_ba_other
-7.93835	0.421671	pred_gper1_ba_other
-7.79114	0.44818	pred_gper1_ba_other
-7.64392	0.47469	pred_gper1_ba_other
-7.49671	0.501199	pred_gper1_ba_other
-7.34949	0.527708	pred_gper1_ba_other
-7.20228	0.554217	pred_gper1_ba_other
-7.05506	0.580726	pred_gper1_ba_other
-6.90785	0.607235	pred_gper1_ba_other
-6.76063	0.633745	pred_gper1_ba_other
-6.61342	0.660254	pred_gper1_ba_other
-6.4662	0.686763	pred_gper1_ba_other
-6.31899	0.713272	pred_gper1_ba_other
-6.17177	0.739781	pred_gper1_ba_other
-6.02456	0.76629	pred_gper1_ba_other
-5.87734	0.7928	pred_gper1_ba_other
-5.73013	0.819309	pred_gper1_ba_other
-5.58291	0.845818	pred_gper1_ba_other
-5.4357	0.872327	pred_gper1_ba_other
-5.28848	0.898836	pred_gper1_ba_other
-5.14127	0.925345	pred_gper1_ba_other
-4.99405	0.951855	pred_gper1_ba_other
-4.84684	0.978364	pred_gper1_ba_other
-4.69962	1.00487	pred_gper1_ba_other
-4.55241	1.03138	pred_gper1_ba_other
-4.40519	1.05789	pred_gper1_ba_other
-4.25797	1.0844	pred_gper1_ba_other
-4.11076	1.11091	pred_gper1_ba_other
-3.96354	1.13742	pred_gper1_ba_other
-3.81633	1.16393	pred_gper1_ba_other
-3.66911	1.19044	pred_gper1_ba_other
-3.5219	1.21695	pred_gper1_ba_other
-3.37468	1.24346	pred_gper1_ba_other
-3.22747	1.26996	pred_gper1_ba_other
-3.08025	1.29647	pred_gper1_ba_other
-2.93304	1.32298	pred_gper1_ba_other
-2.78582	1.34949	pred_gper1_ba_other
-2.63861	1.376	pred_gper1_ba_other
-2.49139	1.40251	pred_gper1_ba_other
-2.34418	1.42902	pred_gper1_ba_other
-2.19696	1.45553	pred_gper1_ba_other
-2.04975	1.48204	pred_gper1_ba_other
-1.90253	1.50855	pred_gper1_ba_other
-1.75532	1.53506	pred_gper1_ba_other
-1.6081	1.56157	pred_gper1_ba_other
-1.46089	1.58807	pred_gper1_ba_other
-1.31367	1.61458	pred_gper1_ba_other
-1.16646	1.64109	pred_gper1_ba_other
-1.01924	1.6676	pred_gper1_ba_other
-0.872025	1.69411	pred_gper1_ba_other
-0.72481	1.72062	pred_gper1_ba_other
-0.577595	1.74713	pred_gper1_ba_other
-0.43038	1.77364	pred_gper1_ba_other
-0.283165	1.80015	pred_gper1_ba_other
-0.135949	1.82666	pred_gper1_ba_other
0.0112658	1.85317	pred_gper1_ba_other
0.158481	1.87968	pred_gper1_ba_other
0.305696	1.90618	pred_gper1_ba_other
0.452911	1.93269	pred_gper1_ba_other
0.600127	1.9592	pred_gper1_ba_other
0.747342	1.98571	pred_gper1_ba_other
0.894557	2.01222	pred_gper1_ba_other
1.04177	2.03873	pred_gper1_ba_other
1.18899	2.06524	pred_gper1_ba_other
1.3362	2.09175	pred_gper1_ba_other
1.48342	2.11826	pred_gper1_ba_other
1.63063	2.14477	pred_gper1_ba_other
1.77785	2.17128	pred_gper1_ba_other
1.92506	2.19779	pred_gper1_ba_other
2.07228	2.22429	pred_gper1_ba_other
2.21949	2.2508	pred_gper1_ba_other
2.36671	2.27731	pred_gper1_ba_other
2.51392	2.30382	pred_gper1_ba_other
2.66114	2.33033	pred_gper1_ba_other
2.80835	2.35684	pred_gper1_ba_other
2.95557	2.38335	pred_gper1_ba_other
3.10278	2.40986	pred_gper1_ba_other
3.25	2.43637	pred_gper1_ba_other
-7.67	0.0145239	pred_gper1_ba_90
-7.53696	0.0493765	pred_gper1_ba_90
-7.40392	0.0842291	pred_gper1_ba_90
-7.27089	0.119082	pred_gper1_ba_90
-7.13785	0.153934	pred_gper1_ba_90
-7.00481	0.188787	pred_gper1_ba_90
-6.87177	0.22364	pred_gper1_ba_90
-6.73873	0.258492	pred_gper1_ba_90
-6.6057	0.293345	pred_gper1_ba_90
-6.47266	0.328197	pred_gper1_ba_90
-6.33962	0.36305	pred_gper1_ba_90
-6.20658	0.397903	pred_gper1_ba_90
-6.07354	0.432755	pred_gper1_ba_90
-5.94051	0.467608	pred_gper1_ba_90
-5.80747	0.50246	pred_gper1_ba_90
-5.67443	0.537313	pred_gper1_ba_90
-5.54139	0.572166	pred_gper1_ba_90
-5.40835	0.607018	pred_gper1_ba_90
-5.27532	0.641871	pred_gper1_ba_90
-5.14228	0.676723	pred_gper1_ba_90
-5.00924	0.711576	pred_gper1_ba_90
-4.8762	0.746429	pred_gper1_ba_90
-4.74316	0.781281	pred_gper1_ba_90
-4.61013	0.816134	pred_gper1_ba_90
-4.47709	0.850986	pred_gper1_ba_90
-4.34405	0.885839	pred_gper1_ba_90
-4.21101	0.920692	pred_gper1_ba_90
-4.07797	0.955544	pred_gper1_ba_90
-3.94494	0.990397	pred_gper1_ba_90
-3.8119	1.02525	pred_gper1_ba_90
-3.67886	1.0601	pred_gper1_ba_90
-3.54582	1.09495	pred_gper1_ba_90
-3.41278	1.12981	pred_gper1_ba_90
-3.27975	1.16466	pred_gper1_ba_90
-3.14671	1.19951	pred_gper1_ba_90
-3.01367	1.23436	pred_gper1_ba_90
-2.88063	1.26922	pred_gper1_ba_90
-2.74759	1.30407	pred_gper1_ba_90
-2.61456	1.33892	pred_gper1_ba_90
-2.48152	1.37378	pred_gper1_ba_90
-2.34848	1.40863	pred_gper1_ba_90
-2.21544	1.44348	pred_gper1_ba_90
-2.08241	1.47833	pred_gper1_ba_90
-1.94937	1.51319	pred_gper1_ba_90
-1.81633	1.54804	pred_gper1_ba_90
-1.68329	1.58289	pred_gper1_ba_90
-1.55025	1.61774	pred_gper1_ba_90
-1.41722	1.6526	pred_gper1_ba_90
-1.28418	1.68745	pred_gper1_ba_90
-1.15114	1.7223	pred_gper1_ba_90
-1.0181	1.75715	pred_gper1_ba_90
-0.885063	1.79201	pred_gper1_ba_90
-0.752025	1.82686	pred_gper1_ba_90
-0.618987	1.86171	pred_gper1_ba_90
-0.485949	1.89656	pred_gper1_ba_90
-0.352911	1.93142	pred_gper1_ba_90
-0.219873	1.96627	pred_gper1_ba_90
-0.0868354	2.00112	pred_gper1_ba_90
0.0462025	2.03597	pred_gper1_ba_90
0.179241	2.07083	pred_gper1_ba_90
0.312278	2.10568	pred_gper1_ba_90
0.445316	2.14053	pred_gper1_ba_90
0.578354	2.17539	pred_gper1_ba_90
0.711392	2.21024	pred_gper1_ba_90
0.84443	2.24509	pred_gper1_ba_90
0.977468	2.27994	pred_gper1_ba_90
1.11051	2.3148	pred_gper1_ba_90
1.24354	2.34965	pred_gper1_ba_90
1.37658	2.3845	pred_gper1_ba_90
1.50962	2.41935	pred_gper1_ba_90
1.64266	2.45421	pred_gper1_ba_90
1.7757	2.48906	pred_gper1_ba_90
1.90873	2.52391	pred_gper1_ba_90
2.04177	2.55876	pred_gper1_ba_90
2.17481	2.59362	pred_gper1_ba_90
2.30785	2.62847	pred_gper1_ba_90
2.44089	2.66332	pred_gper1_ba_90
2.57392	2.69817	pred_gper1_ba_90
2.70696	2.73303	pred_gper1_ba_90
2.84	2.76788	pred_gper1_ba_90
-2.29	1.49681	pred_gper1_ba38_10
-2.13987	1.48695	pred_gper1_ba38_10
-1.98975	1.47709	pred_gper1_ba38_10
-1.83962	1.46723	pred_gper1_ba38_10
-1.68949	1.45737	pred_gper1_ba38_10
-1.53937	1.44751	pred_gper1_ba38_10
-1.38924	1.43765	pred_gper1_ba38_10
-1.23911	1.42779	pred_gper1_ba38_10
-1.08899	1.41792	pred_gper1_ba38_10
-0.938861	1.40806	pred_gper1_ba38_10
-0.788734	1.3982	pred_gper1_ba38_10
-0.638608	1.38834	pred_gper1_ba38_10
-0.488481	1.37848	pred_gper1_ba38_10
-0.338354	1.36862	pred_gper1_ba38_10
-0.188228	1.35876	pred_gper1_ba38_10
-0.0381013	1.3489	pred_gper1_ba38_10
0.112025	1.33904	pred_gper1_ba38_10
0.262152	1.32918	pred_gper1_ba38_10
0.412278	1.31932	pred_gper1_ba38_10
0.562405	1.30946	pred_gper1_ba38_10
0.712532	1.2996	pred_gper1_ba38_10
0.862658	1.28974	pred_gper1_ba38_10
1.01278	1.27988	pred_gper1_ba38_10
1.16291	1.27001	pred_gper1_ba38_10
1.31304	1.26015	pred_gper1_ba38_10
1.46316	1.25029	pred_gper1_ba38_10
1.61329	1.24043	pred_gper1_ba38_10
1.76342	1.23057	pred_gper1_ba38_10
1.91354	1.22071	pred_gper1_ba38_10
2.06367	1.21085	pred_gper1_ba38_10
2.2138	1.20099	pred_gper1_ba38_10
2.36392	1.19113	pred_gper1_ba38_10
2.51405	1.18127	pred_gper1_ba38_10
2.66418	1.17141	pred_gper1_ba38_10
2.8143	1.16155	pred_gper1_ba38_10
2.96443	1.15169	pred_gper1_ba38_10
3.11456	1.14183	pred_gper1_ba38_10
3.26468	1.13197	pred_gper1_ba38_10
3.41481	1.1221	pred_gper1_ba38_10
3.56494	1.11224	pred_gper1_ba38_10
3.71506	1.10238	pred_gper1_ba38_10
3.86519	1.09252	pred_gper1_ba38_10
4.01532	1.08266	pred_gper1_ba38_10
4.16544	1.0728	pred_gper1_ba38_10
4.31557	1.06294	pred_gper1_ba38_10
4.4657	1.05308	pred_gper1_ba38_10
4.61582	1.04322	pred_gper1_ba38_10
4.76595	1.03336	pred_gper1_ba38_10
4.91608	1.0235	pred_gper1_ba38_10
5.0662	1.01364	pred_gper1_ba38_10
5.21633	1.00378	pred_gper1_ba38_10
5.36646	0.993916	pred_gper1_ba38_10
5.51658	0.984055	pred_gper1_ba38_10
5.66671	0.974194	pred_gper1_ba38_10
5.81684	0.964334	pred_gper1_ba38_10
5.96696	0.954473	pred_gper1_ba38_10
6.11709	0.944612	pred_gper1_ba38_10
6.26722	0.934751	pred_gper1_ba38_10
6.41734	0.924891	pred_gper1_ba38_10
6.56747	0.91503	pred_gper1_ba38_10
6.71759	0.905169	pred_gper1_ba38_10
6.86772	0.895309	pred_gper1_ba38_10
7.01785	0.885448	pred_gper1_ba38_10
7.16797	0.875587	pred_gper1_ba38_10
7.3181	0.865727	pred_gper1_ba38_10
7.46823	0.855866	pred_gper1_ba38_10
7.61835	0.846005	pred_gper1_ba38_10
7.76848	0.836145	pred_gper1_ba38_10
7.91861	0.826284	pred_gper1_ba38_10
8.06873	0.816423	pred_gper1_ba38_10
8.21886	0.806563	pred_gper1_ba38_10
8.36899	0.796702	pred_gper1_ba38_10
8.51911	0.786841	pred_gper1_ba38_10
8.66924	0.776981	pred_gper1_ba38_10
8.81937	0.76712	pred_gper1_ba38_10
8.96949	0.757259	pred_gper1_ba38_10
9.11962	0.747399	pred_gper1_ba38_10
9.26975	0.737538	pred_gper1_ba38_10
9.41987	0.727677	pred_gper1_ba38_10
9.57	0.717816	pred_gper1_ba38_10
-1.97	1.21302	pred_gper1_ba38_other
-1.83544	1.23443	pred_gper1_ba38_other
-1.70089	1.25585	pred_gper1_ba38_other
-1.56633	1.27727	pred_gper1_ba38_other
-1.43177	1.29868	pred_gper1_ba38_other
-1.29722	1.3201	pred_gper1_ba38_other
-1.16266	1.34152	pred_gper1_ba38_other
-1.0281	1.36293	pred_gper1_ba38_other
-0.893544	1.38435	pred_gper1_ba38_other
-0.758987	1.40577	pred_gper1_ba38_other
-0.62443	1.42718	pred_gper1_ba38_other
-0.489873	1.4486	pred_gper1_ba38_other
-0.355316	1.47002	pred_gper1_ba38_other
-0.220759	1.49143	pred_gper1_ba38_other
-0.0862025	1.51285	pred_gper1_ba38_other
0.0483544	1.53427	pred_gper1_ba38_other
0.182911	1.55568	pred_gper1_ba38_other
0.317468	1.5771	pred_gper1_ba38_other
0.452025	1.59852	pred_gper1_ba38_other
0.586582	1.61993	pred_gper1_ba38_other
0.721139	1.64135	pred_gper1_ba38_other
0.855696	1.66277	pred_gper1_ba38_other
0.990253	1.68418	pred_gper1_ba38_other
1.12481	1.7056	pred_gper1_ba38_other
1.25937	1.72702	pred_gper1_ba38_other
1.39392	1.74843	pred_gper1_ba38_other
1.52848	1.76985	pred_gper1_ba38_other
1.66304	1.79127	pred_gper1_ba38_other
1.79759	1.81268	pred_gper1_ba38_other
1.93215	1.8341	pred_gper1_ba38_other
2.06671	1.85552	pred_gper1_ba38_other
2.20127	1.87693	pred_gper1_ba38_other
2.33582	1.89835	pred_gper1_ba38_other
2.47038	1.91977	pred_gper1_ba38_other
2.60494	1.94118	pred_gper1_ba38_other
2.73949	1.9626	pred_gper1_ba38_other
2.87405	1.98402	pred_gper1_ba38_other
3.00861	2.00543	pred_gper1_ba38_other
3.14316	2.02685	pred_gper1_ba38_other
3.27772	2.04827	pred_gper1_ba38_other
3.41228	2.06968	pred_gper1_ba38_other
3.54684	2.0911	pred_gper1_ba38_other
3.68139	2.11252	pred_gper1_ba38_other
3.81595	2.13393	pred_gper1_ba38_other
3.95051	2.15535	pred_gper1_ba38_other
4.08506	2.17677	pred_gper1_ba38_other
4.21962	2.19818	pred_gper1_ba38_other
4.35418	2.2196	pred_gper1_ba38_other
4.48873	2.24101	pred_gper1_ba38_other
4.62329	2.26243	pred_gper1_ba38_other
4.75785	2.28385	pred_gper1_ba38_other
4.89241	2.30526	pred_gper1_ba38_other
5.02696	2.32668	pred_gper1_ba38_other
5.16152	2.3481	pred_gper1_ba38_other
5.29608	2.36951	pred_gper1_ba38_other
5.43063	2.39093	pred_gper1_ba38_other
5.56519	2.41235	pred_gper1_ba38_other
5.69975	2.43376	pred_gper1_ba38_other
5.8343	2.45518	pred_gper1_ba38_other
5.96886	2.4766	pred_gper1_ba38_other
6.10342	2.49801	pred_gper1_ba38_other
6.23797	2.51943	pred_gper1_ba38_other
6.37253	2.54085	pred_gper1_ba38_other
6.50709	2.56226	pred_gper1_ba38_other
6.64165	2.58368	pred_gper1_ba38_other
6.7762	2.6051	pred_gper1_ba38_other
6.91076	2.62651	pred_gper1_ba38_other
7.04532	2.64793	pred_gper1_ba38_other
7.17987	2.66935	pred_gper1_ba38_other
7.31443	2.69076	pred_gper1_ba38_other
7.44899	2.71218	pred_gper1_ba38_other
7.58354	2.7336	pred_gper1_ba38_other
7.7181	2.75501	pred_gper1_ba38_other
7.85266	2.77643	pred_gper1_ba38_other
7.98722	2.79785	pred_gper1_ba38_other
8.12177	2.81926	pred_gper1_ba38_other
8.25633	2.84068	pred_gper1_ba38_other
8.39089	2.8621	pred_gper1_ba38_other
8.52544	2.88351	pred_gper1_ba38_other
8.66	2.90493	pred_gper1_ba38_other
-1.84	1.02869	pred_gper1_ba38_90
-1.71316	1.06872	pred_gper1_ba38_90
-1.58633	1.10875	pred_gper1_ba38_90
-1.45949	1.14879	pred_gper1_ba38_90
-1.33266	1.18882	pred_gper1_ba38_90
-1.20582	1.22885	pred_gper1_ba38_90
-1.07899	1.26888	pred_gper1_ba38_90
-0.952152	1.30891	pred_gper1_ba38_90
-0.825316	1.34895	pred_gper1_ba38_90
-0.698481	1.38898	pred_gper1_ba38_90
-0.571646	1.42901	pred_gper1_ba38_90
-0.44481	1.46904	pred_gper1_ba38_90
-0.317975	1.50908	pred_gper1_ba38_90
-0.191139	1.54911	pred_gper1_ba38_90
-0.0643038	1.58914	pred_gper1_ba38_90
0.0625316	1.62917	pred_gper1_ba38_90
0.189367	1.66921	pred_gper1_ba38_90
0.316203	1.70924	pred_gper1_ba38_90
0.443038	1.74927	pred_gper1_ba38_90
0.569873	1.7893	pred_gper1_ba38_90
0.696709	1.82933	pred_gper1_ba38_90
0.823544	1.86937	pred_gper1_ba38_90
0.95038	1.9094	pred_gper1_ba38_90
1.07722	1.94943	pred_gper1_ba38_90
1.20405	1.98946	pred_gper1_ba38_90
1.33089	2.0295	pred_gper1_ba38_90
1.45772	2.06953	pred_gper1_ba38_90
1.58456	2.10956	pred_gper1_ba38_90
1.71139	2.14959	pred_gper1_ba38_90
1.83823	2.18963	pred_gper1_ba38_90
1.96506	2.22966	pred_gper1_ba38_90
2.0919	2.26969	pred_gper1_ba38_90
2.21873	2.30972	pred_gper1_ba38_90
2.34557	2.34975	pred_gper1_ba38_90
2.47241	2.38979	pred_gper1_ba38_90
2.59924	2.42982	pred_gper1_ba38_90
2.72608	2.46985	pred_gper1_ba38_90
2.85291	2.50988	pred_gper1_ba38_90
2.97975	2.54992	pred_gper1_ba38_90
3.10658	2.58995	pred_gper1_ba38_90
3.23342	2.62998	pred_gper1_ba38_90
3.36025	2.67001	pred_gper1_ba38_90
3.48709	2.71005	pred_gper1_ba38_90
3.61392	2.75008	pred_gper1_ba38_90
3.74076	2.79011	pred_gper1_ba38_90
3.86759	2.83014	pred_gper1_ba38_90
3.99443	2.87018	pred_gper1_ba38_90
4.12127	2.91021	pred_gper1_ba38_90
4.2481	2.95024	pred_gper1_ba38_90
4.37494	2.99027	pred_gper1_ba38_90
4.50177	3.0303	pred_gper1_ba38_90
4.62861	3.07034	pred_gper1_ba38_90
4.75544	3.11037	pred_gper1_ba38_90
4.88228	3.1504	pred_gper1_ba38_90
5.00911	3.19043	pred_gper1_ba38_90
5.13595	3.23047	pred_gper1_ba38_90
5.26278	3.2705	pred_gper1_ba38_90
5.38962	3.31053	pred_gper1_ba38_90
5.51646	3.35056	pred_gper1_ba38_90
5.64329	3.3906	pred_gper1_ba38_90
5.77013	3.43063	pred_gper1_ba38_90
5.89696	3.47066	pred_gper1_ba38_90
6.0238	3.51069	pred_gper1_ba38_90
6.15063	3.55072	pred_gper1_ba38_90
6.27747	3.59076	pred_gper1_ba38_90
6.4043	3.63079	pred_gper1_ba38_90
6.53114	3.67082	pred_gper1_ba38_90
6.65797	3.71085	pred_gper1_ba38_90
6.78481	3.75089	pred_gper1_ba38_90
6.91165	3.79092	pred_gper1_ba38_90
7.03848	3.83095	pred_gper1_ba38_90
7.16532	3.87098	pred_gper1_ba38_90
7.29215	3.91102	pred_gper1_ba38_90
7.41899	3.95105	pred_gper1_ba38_90
7.54582	3.99108	pred_gper1_ba38_90
7.67266	4.03111	pred_gper1_ba38_90
7.79949	4.07114	pred_gper1_ba38_90
7.92633	4.11118	pred_gper1_ba38_90
8.05316	4.15121	pred_gper1_ba38_90
8.18	4.19124	pred_gper1_ba38_90

## Sheet: Figure2_raw
GPER1_MF	msex	amylsqrt	tangsqrt
13.6774	0	2.84635	1.35924
14.6051	0	2.02785	1.37814
14.4646	0	3.26657	3.01767
14.469	0	0	1.29365
12.5995	0	1.18691	1.21876
14.1399	1	0	0.17489
14.416	0	1.24845	1.51296
14.2672	0	2.4136	4.63118
14.0673	0	2.26975	2.67464
14.8316	0	0	0.6347
13.6092	1	0	0.63487
13.5747	1	0.33031	0.33819
15.0976	1	2.51688	1.76945
15.5716	0	2.27203	6.98557
12.5854	0	3.27549	0.46332
14.5248	1	2.35533	2.26239
11.6577	1	0.10308	1.10743
15.4619	0	2.5056	0.92916
13.6613	0	0	0.18585
13.4074	1	0	0.45886
13.5317	0	2.19828	0.92638
13.1379	0	0	0.90865
13.9516	1	0.86733	0.28647
9.7874	0	2.35448	1.90883
14.6686	0	2.80334	1.51633
12.6293	0	2.3833	1.98406
14.2985	1	0	0.88683
14.5945	0	2.99974	3.19649
13.2042	0	1.6723	5.44373
14.3018	0	2.10641	4.44341
12.7124	0	1.08996	0.51445
14.1767	1	2.19786	2.28628
12.9608	1	3.14812	0.95305
14.4634	0	4.17632	2.56667
13.4875	0	2.87692	2.15474
13.4241	0	2.75581	2.27285
14.6353	1	2.98767	1.20006
13.4874	0	2.43078	0.77643
13.8175	0	1.47603	0.64902
12.6103	0	1.01149	1.00219
12.9045	1	0	0.36596
13.0758	0	1.23045	0.99134
13.9424	0	0	0.41297
12.9469	0	2.13227	0.79965
13.7149	1	2.00454	1.59534
15.6143	0	2.54081	0.23013
13.0529	1	2.42778	3.73627
13.6494	0	1.75616	1.00734
14.4512	1	2.55639	8.68799
14.2384	0	1.96322	1.34089
13.9029	1	1.62826	1.12757
14.1696	1	0.54022	1.16468
13.4033	1	1.22217	1.13633
14.2496	1	0.67103	0.75267
12.7044	1	2.63448	1.46993
14.5672	1	1.88191	3.53655
13.5455	1	0.9978	1.56377
14.5859	1	1.73367	0.75246
14.9261	1	NA	NA
13.6422	1	1.27365	0.44865
12.3068	1	1.05014	0.41967
14.6633	1	2.21944	1.18264
13.5856	1	0	0.11108
14.3529	1	0.20246	1.15474
13.7022	1	1.18718	1.19616
13.8871	1	0.29095	0.78763
13.8182	1	2.46678	5.12719
13.5056	1	1.04861	0.79488
13.547	1	1.80149	0.80065
13.4332	1	1.49402	0.90403
14.1118	1	2.75947	2.79975
14.531	1	0	0.43504
14.5951	1	0	0.96555
13.9986	1	1.93985	2.04314
13.5609	1	0.46387	1.20823
14.9754	1	1.49115	1.25025
13.1789	1	1.91631	0.90243
12.8393	1	0.62663	0.56818
15.3286	1	3.40953	1.54596
13.8318	1	0	0.71639
13.7956	1	0	0.2724
13.283	1	0	0.25558
13.9856	1	0.03307	0.53161
14.264	1	2.84735	1.04142
13.9032	1	0.74612	0.31117
13.7982	1	1.79033	1.35049
12.9701	1	2.99542	0.68024
13.6383	1	1.40185	1.33342
14.1032	0	2.54732	3.05869
13.9624	1	0.46222	0.33456
13.8641	1	2.59732	1.43176
12.5588	1	1.16792	0.50542
13.6085	1	2.83585	0.39558
12.6269	1	2.2067	1.52817
13.9745	1	0.36216	1.4827
12.8352	1	0	1.08933
13.8578	1	0	0.47726
14.2507	1	0.30776	0.72878
13.7854	1	0.89914	1.34979
13.2244	1	0.46651	0.96213
13.5005	1	3.684	0.28595
14.1223	1	0.33974	1.24049
13.446	1	0.11116	1.08483
14.3158	1	2.30877	1.54866
14.4042	1	0	0.40722
13.9497	1	2.53432	4.5661
13.395	1	2.53731	2.20862
14.6499	1	2.84744	3.8431
14.1266	1	0	0.15663
14.0485	1	0	0.09835
13.7908	1	0.19364	2.06166
13.7848	1	0.83858	2.92566
12.6076	1	0	0.2487
13.1678	1	2.04026	1.01283
13.5905	1	0.5533	0.74822
13.2324	1	2.6628	2.58646
13.8967	1	2.21755	1.22153
13.7849	1	0	0.84464
15.0424	1	1.26795	0.49307
13.4961	1	0	0.38592
9.7791	1	1.49299	0.61332
14.5566	1	0	1.08909
14.1776	1	2.3286	0.42342
13.6069	1	2.14221	1.98468
9.0819	1	2.84997	1.85056
14.3604	1	0.32808	0.30957
11.9831	1	0	0.44041
12.9981	1	1.14602	0.17953
14.2259	1	1.3561	1.00499
13.8408	1	0.16094	1.19873
14.4325	1	0	0.07568
12.8441	1	0	0.35855
14.2661	1	3.08839	0.96313
12.8003	1	1.64528	0.98136
15.0493	1	0.0927	0.07703
13.1369	1	1.8798	2.01791
12.6823	1	0.96516	0.36446
13.6058	1	1.35477	0.55106
14.1736	1	0.06359	0.25814
14.702	1	2.54378	0.84241
14.3093	1	1.58718	3.25249
12.7334	1	4.07285	2.49429
13.2514	1	0.85213	0.83878
14.8128	0	1.08758	1.50464
15.2547	1	0.06847	0.79232
14.0926	1	2.02815	1.79695
13.0447	1	2.61536	2.61593
12.2052	1	1.26626	1.76681
14.2775	1	2.01561	0.45849
13.977	1	1.67076	1.96694
13.7092	1	1.23482	1.84083
13.6401	1	1.5578	1.91702
13.5801	1	0	0.47051
13.0959	1	2.66152	4.40468
13.621	1	0	0.39107
13.8624	1	0.84199	0.45509
14.0372	1	2.50213	1.94998
13.8611	1	0.64815	0.27273
13.8107	1	2.3671	0.90798
13.5761	1	1.89427	0.82379
14.0849	1	2.1354	0.84705
14.5055	1	1.6863	1.90203
13.5635	1	0	1.48086
13.7129	1	0.60441	0.24293
13.0155	1	0.20135	0.64949
13.8018	1	0	0.65118
13.4633	1	0	0.5528
11.9805	1	0	0.40615
14.3019	1	0.7469	0.53437
13.414	1	2.14305	0.5125
13.4511	1	0.27734	0.29071
13.2662	1	2.68233	1.52086
12.4944	0	2.39259	1.64988
13.7115	1	1.09185	0.57147
13.4249	1	0	0.70308
13.1346	1	0	0.87423
13.2729	1	2.11565	0.98827
13.4334	1	NA	NA
13.3155	1	0	0.32755
13.0751	1	2.28518	0.69251
12.0756	1	0	0.52114
13.5999	1	0.18617	0.37299
13.4307	1	0.1694	0.37082
13.7225	1	1.70048	1.86932
13.7706	1	0	0.48826
13.3983	1	0.67128	0.20719
13.5768	1	2.23624	1.56272
12.5658	1	0	0.10778
14.3499	1	1.32139	0.94478
14.3151	1	2.8899	1.40979
14.2211	1	0.70857	0
13.5873	1	0.13642	0.08162
13.7994	1	2.14892	1.29587
13.5389	1	1.52227	1.68032
12.6026	1	3.20216	2.96312
13.4738	1	2.35087	1.08601
13.4975	1	1.46413	0.44112
14.9875	1	1.71885	4.67034
11.6515	0	1.79359	3.757
14.6653	0	0.90224	1.99399
13.5489	1	2.06371	0.71045
13.9237	0	1.48473	0.97046
13.7724	1	1.19013	1.73533
13.0834	0	2.1493	2.26311
13.801	0	1.39874	0.50322
13.7502	1	2.60438	1.03076
14.3075	1	1.46022	1.21502
14.387	0	3.13531	0.83907
13.8598	0	0	1.07018
13.3743	0	3.55618	2.00285
13.5989	0	1.85391	0.65449
12.7169	0	1.13457	1.29113
13.4638	1	3.04072	1.24797
14.0381	1	1.68938	1.55732
13.9801	1	0.95527	1.1369
14.1572	1	0	0.17334
14.5517	1	1.29867	3.65492
13.2444	1	0	0.055
13.5734	1	0.74715	1.01946
14.3158	1	1.63043	3.91362
14.1434	1	2.2032	3.50431
14.3661	1	0.08053	0.99063
13.24	1	2.02206	1.21488
12.4765	1	1.00922	0.57928
13.9311	1	0.47482	0.68446
13.371	1	1.4519	1.0324
14.449	1	0	2.75189
13.6515	1	0.16677	0.40212
13.9906	1	2.07949	1.33138
13.7139	0	2.23791	5.57832
14.1406	0	3.51027	4.15945
14.1794	1	0	0.25412
13.83	1	0	0.52074
14.2668	1	2.61816	3.15471
13.7721	1	0	0.03041
11.506	1	0.89915	1.10043
14.6451	1	0	0.6873
13.5488	1	0	0.74321
14.3434	1	1.95104	1.98087
13.3785	0	2.37275	3.23972
11.3762	1	1.12056	0.55799
14.4265	1	0	0.98683
13.9842	0	3.69142	2.06848
12.9423	1	0	0.71268
14.7625	0	2.48476	1.04829
13.8095	0	2.84918	2.4512
14.0738	1	1.16829	0.86925
13.9631	0	2.12004	2.00478
13.7478	0	1.14534	0.03523
14.7322	0	3.37263	1.60672
15.5997	0	3.24087	1.64456
13.6631	0	0.81241	0.76922
14.0127	1	0.81909	1.00709
13.8005	1	3.60862	2.99546
14.5559	0	2.49802	5.83537
15.0649	0	0	0.51591
13.4517	1	1.20399	0.90742
14.9004	0	1.98424	1.53446
14.2117	0	2.86759	1.06376
13.6077	1	0	0.91511
14.1505	0	2.30834	2.96815
14.5264	0	0	0.62032
13.7609	0	0.50359	0.58865
13.8285	0	0	1.08839
13.7584	0	2.02653	5.64531
15.3702	0	2.7585	7.32098
15.8507	0	2.4909	4.15132
14.0887	0	NA	NA
13.1728	0	1.70849	2.77506
14.0103	0	1.06188	0.56839
13.4634	0	2.65036	2.00258
15.1383	0	1.37005	2.28143
14.211	0	2.95495	3.70467
13.5013	0	1.06406	1.8795
13.7267	0	0.54056	1.21052
14.6837	0	1.35936	1.29923
12.9167	0	1.67556	0.18697
13.9967	0	NA	NA
13.5418	0	0.66746	0.5423
14.3409	0	0	1.4171
13.8646	0	1.90807	1.01347
12.9701	0	1.23825	2.42945
13.2145	0	3.19699	2.26584
12.5659	0	2.63211	1.31503
12.7998	0	0.51754	1.30301
14.3742	0	0.52298	1.25647
14.3435	0	2.61941	2.81947
13.7715	0	1.20172	0.80206
14.4816	0	2.61223	2.04408
14.7214	0	1.98197	2.21029
14.4754	0	0.07794	0.94697
13.6547	0	1.87828	0.05605
13.9833	0	0.76688	1.05233
14.2711	0	0	1.13677
15.94	0	1.69035	0.87603
13.8078	0	1.47529	1.84174
13.9213	0	1.0388	2.03416
13.5804	0	1.28089	0.80058
14.138	0	3.11443	1.187
14.3078	0	1.29118	1.38132
13.3004	0	1.7611	1.66502
15.2638	0	2.21797	0.72077
14.1273	0	1.88968	1.5975
12.6344	0	1.3338	1.93648
13.9645	0	1.47138	0.34631
9.7288	0	4.17571	2.13436
13.965	0	1.28428	3.35267
14.4117	0	0.92491	0.34257
14.6852	0	0	0.27414
14.4936	0	2.9846	2.84366
11.4941	0	3.65215	2.97637
14.7648	0	3.15465	2.76292
13.4995	0	1.64806	1.8903
15.0046	0	0.58568	0.60334
15.1369	0	3.85888	4.09765
13.6521	0	2.26702	4.64506
12.4837	0	1.97627	2.37659
14.2337	0	1.79494	1.54399
14.904	0	0	0.24509
12.4836	0	0.22583	0.12307
13.512	0	2.2719	1.19067
14.1488	0	2.90538	1.67244
14.1188	0	1.95293	1.75322
13.2567	0	0	0.72751
14.9073	0	1.68284	1.49707
13.3003	0	2.26364	3.98982
13.8168	0	1.68026	0.15186
14.0633	0	0	1.28353
15.5277	0	1.08373	2.1249
14.9637	0	1.05866	1.40232
14.9985	0	3.37954	1.40638
13.9644	0	0.17419	0.59673
14.9983	0	3.77165	4.06107
13.8542	0	3.3402	1.84806
14.1422	0	1.69101	2.24077
13.3908	0	2.62876	1.12499
16.0644	0	1.56841	3.45731
14.2245	0	NA	NA
13.5851	0	2.68141	3.35147
13.706	0	1.47007	3.8065
14.4684	0	1.97688	1.30994
14.5961	0	2.91549	3.21329
12.681	0	0.25263	0.45171
12.986	0	0.9776	1.26845
12.1379	0	0.13035	0.80459
13.5463	0	0.98929	1.12435
13.8228	0	0	0.89663
13.985	0	1.86331	1.43527
13.7095	0	2.26586	0.81884
13.2425	0	3.36341	1.75657
14.7297	0	3.2849	2.82414
11.4778	0	1.1824	0.36759
11.9575	0	2.04233	1.81166
14.5457	0	1.4763	1.31081
14.0364	0	1.61446	2.90252
14.7799	0	1.47102	0.57551
13.4293	0	2.25647	4.0039
12.8721	0	2.90817	3.15059
14.5061	0	2.0227	2.11722
15.26	0	1.34398	0.97673
12.9092	0	1.61897	1.42824
13.8802	0	1.88568	1.48851
14.3101	0	0.06922	0.64066
13.3244	0	1.3239	0.7833
13.802	0	2.93417	3.6849
13.7472	0	2.50258	3.03492
14.4499	0	2.44281	4.14975
14.0634	0	2.72456	1.69706
14.1136	0	2.51603	6.72451
12.2259	0	2.05263	0.83239
14.0935	0	0	0.45267
14.2543	0	0.98751	0.45464
13.1438	0	1.06819	0.55322
14.3658	0	3.15381	4.21752
14.3663	0	0.03423	1.51899
15.0388	0	1.0637	0.214
14.4364	0	2.43791	3.23668
13.6576	0	1.31181	2.07868
14.0228	0	0	0.53448
13.8709	0	0.87724	1.07886
13.884	0	1.47421	3.58545
14.1195	0	2.1141	3.13146
14.2738	0	3.53203	1.81027
13.0449	0	1.72079	1.19253
13.723	0	0	1.12669
15.0445	0	1.70255	0.83266
14.1209	0	0	0.81526
13.0191	0	0.08173	1.12249
13.8742	0	2.73141	3.70691
12.7984	0	1.07422	2.33797
13.4821	0	1.00448	1.6205
15.0116	0	1.81486	0.90495
14.3751	0	1.17296	1.41867
14.3342	0	3.05361	2.80344
13.7667	0	0	0.09469
15.5472	0	2.30629	1.5291
14.4807	0	1.03723	0.48102
12.9119	0	0.8413	0.58435
14.5123	0	2.33339	1.41158
13.8378	0	2.71191	2.16198
12.0189	0	1.17985	0.82324
13.4623	0	0.37868	1.23679
15.154	0	0.76275	0.60907
13.6478	0	0.85773	0.62111
14.587	0	2.78668	2.14217
13.0349	0	1.23794	2.25532
12.9449	0	0.10897	0.36015
14.1984	0	0	0.91324
14.2363	0	1.55085	1.40379
14.0636	0	0.06673	0.55467
14.2598	0	0	1.44632
14.6482	0	0.99352	0.98213
13.9235	0	1.29564	0.29318
13.8797	0	0.96262	0.87927
11.2809	0	3.15649	0.59814
14.4347	0	2.56475	3.88778
14.2802	0	2.26377	0.32192
14.6128	0	1.4485	0.91288
13.2649	0	3.07461	3.41295
14.258	0	2.63221	2.03637
13.2177	0	2.41024	0.95962
14.9929	0	0.77512	1.72455
14.3234	0	2.60492	1.06049
14.6042	0	0	0.87229
14.1802	0	1.85893	0.73519
14.4536	0	2.72664	3.72808
13.9806	0	1.60639	0.94691
13.4189	0	0	0.12818
13.4379	0	0.83694	0.41671
14.0355	0	1.29266	0.74826
11.9773	0	2.16458	0.20228
14.2812	0	2.68988	3.66221
14.3657	0	0.4387	0.71591
14.2809	0	0	0.48596
14.7308	0	2.78604	3.72576
14.0116	0	1.72778	1.18362
14.1121	0	1.56714	0.65252
15.0605	0	0.43086	1.13775
14.5386	0	2.04912	1.5858
14.6292	0	3.66684	5.73615
14.5844	0	2.19351	1.14903
14.785	0	4.37192	3.14655
13.1462	0	0.1536	0.7651
14.4306	0	3.0788	2.16874
14.439	0	0	1.18753
14.7792	0	1.45685	2.60408
13.4698	0	0	0.55647
13.578	0	1.81599	1.25143
12.9139	0	1.58347	1.70718
14.3443	0	0.23875	0.88457
14.5473	0	3.68973	3.35858
12.9011	0	2.87078	1.81754
13.2783	0	1.18251	2.14709
14.343	0	1.50119	1.55483
14.8837	0	3.12154	0.59625
13.9988	0	2.27677	1.60238
14.2094	0	2.11353	3.14382
15.0125	0	2.56229	2.52748
14.2079	0	NA	NA
14.5798	0	1.57372	0.40336
13.2269	0	0.87813	1.06644
13.755	0	1.64985	1.08424
14.4832	0	0.19071	1.02636
14.3627	0	0.15378	1.34589
14.1328	0	1.34876	1.84502
13.2208	0	1.69769	0.48032
13.3521	0	0	1.60696
12.9337	0	1.46766	1.71942
14.4166	0	1.01225	1.77205
13.6053	0	1.80494	0.53861
12.7388	0	2.37431	1.39563
12.2842	0	0.72224	2.08564
15.1967	0	0.24864	0.49573
13.4615	0	2.0481	NA
13.2083	0	0.8594	0.92805
14.1045	0	0	0.24309
13.2464	0	0.46529	0.37185
14.854	0	2.94789	6.41306
12.9364	0	2.92548	1.20076
14.9965	0	1.20709	0.92123
13.826	0	1.71642	0.8066
12.7043	0	0.97861	0.15032
13.5803	0	0.84868	1.66523
13.9594	0	2.03124	2.8834
13.3774	0	2.4955	3.38076
14.0894	0	2.29668	1.96765
13.061	0	0	1.09737
14.4739	0	0.20943	0.36416
14.7239	0	0.14674	1.05142
14.0544	0	1.1248	0.92892
13.1926	0	0.10753	0.73006
13.4205	0	0.21742	0.99341
13.2153	0	0.13201	0.15379
13.9666	0	0.82451	1.25192
13.4017	0	0	1.05847
11.8138	0	1.32645	1.36961
14.4943	0	0.44788	0.44447
13.8735	0	0.89274	1.13212
14.3568	0	0.5896	0.8507
13.5399	0	2.57442	0.70689
13.3312	0	2.90934	2.03721
13.5485	0	1.56818	1.09731
12.759	0	0.82984	0.04902
14.8273	0	1.97154	0.55777
14.7868	0	0	0.74152
14.6503	0	1.86271	1.38751
14.086	0	0.41386	0.32132
15.8339	0	0.85714	1.97581
13.6963	0	0	0.06964
15.0707	0	0.06219	1.5737
13.8179	0	2.45422	0.80513
13.8957	0	1.51896	0.01651
14.0727	0	1.88855	1.65481
14.1079	0	0.92095	1.30197
13.6634	0	0	1.6795
14.3803	0	1.83169	1.60895
14.7863	0	3.08806	0.89568
12.8544	0	1.54579	1.58274
13.9072	0	2.7406	3.2463
12.0074	0	1.81954	1.06849
12.6617	0	0	0.49433
13.7352	0	2.46098	0.97813
13.7313	0	2.01014	2.44144
13.4573	0	3.73008	1.80615
14.547	0	2.43918	3.62933
13.2539	0	2.6846	2.42603
12.1701	0	0.259	0.6591
14.1912	0	2.09945	2.05273
12.5055	0	0	0.4552
14.0703	0	0.78148	0.75487
13.8801	0	3.22866	1.3349
14.7106	0	2.50133	3.31302
13.8207	0	0.69769	2.40231
13.4769	0	2.34878	4.12521
13.913	0	2.86198	1.4723
13.6677	0	2.45042	3.22888
13.7253	0	0.12038	0.54312
13.3841	0	2.98697	2.17922
14.4284	0	1.21428	1.30546
14.3274	0	2.06586	1.44791
14.0152	0	0.2215	1.47487
14.2852	0	2.04143	1.39194
14.7719	0	0	0.96052
14.6378	0	1.82009	1.04126
14.3452	0	1.37905	1.94774
14.342	0	0	2.07577
13.863	0	2.01792	4.46835
13.5809	0	0.29356	0.88377
12.7393	0	0.83	4.49358
13.0461	0	1.32399	1.0341
13.0883	0	1.26906	0.90637
14.3108	0	NA	NA
12.3998	0	1.76892	1.71816
15.5559	0	2.22508	2.47022
14.3047	0	2.06092	4.13626
14.3048	0	0.14912	0.23934
13.6189	0	0.78531	0.76474
14.1156	0	3.27767	2.47368
13.6502	0	0	0.06225
14.2674	0	2.87874	1.52962
13.11	1	3.13118	4.15768
13.6172	0	2.81813	4.79223
14.0556	0	0.94905	0.69228
13.3824	0	2.00652	3.12936
14.2317	0	1.67853	1.87881
13.7661	0	1.59165	0.11616
13.5713	0	0	1.95552
14.1493	0	0.43378	0.63992
14.2847	0	0.12055	1.98539
14.358	0	1.9857	4.06661
13.2961	0	0	0.09421
14.9205	0	1.60974	2.14422
14.7565	0	2.62612	0.71698
13.136	0	2.20756	2.91428
14.9845	0	1.31745	1.32169
14.045	0	2.38686	1.33728
14.0784	0	1.83822	1.17338
14.8407	0	2.47005	7.10254
13.5652	0	0	0.44979
13.3452	0	2.13107	1.85645
13.2082	0	1.22195	0.298
13.3069	0	1.59505	1.48812
14.4846	0	1.91558	1.69883
12.3956	0	1.11447	1.08797
13.2786	0	2.57966	4.53539
14.0061	0	0.60507	0.76505
14.3562	1	2.22102	1.39656
14.1188	1	1.12865	0.73218
14.0118	1	0.98686	0.98629
13.9084	1	1.33326	1.88436
15.3362	0	2.42309	1.60559
13.6174	1	2.59801	3.50924
13.8021	0	1.01109	0.00265
13.2837	1	0	0.65918
13.5546	1	2.29056	0.70523
11.9028	0	1.25544	1.99202
13.8516	0	1.41428	0.58888
13.4446	0	0.80388	1.19012
14.0297	0	0	0.98092
13.9392	1	0.75795	1.96958
14.1036	0	0.83802	1.00623
12.4099	1	3.12299	3.51374
13.7008	0	3.61938	1.55338
12.4505	0	2.65934	1.81152
14.0043	0	1.50149	3.91001
13.9577	1	3.65551	2.2464
13.9148	0	1.46682	1.10473
15.1627	1	3.67974	1.57082
14.8813	0	1.9479	0.89421
14.8616	1	2.61461	0.41609
14.4459	0	4.24194	4.6203
13.5137	0	2.12821	0.52151
13.797	1	1.70665	0.47271
13.5643	0	1.47973	0.99035
14.0674	0	4.15032	2.81003
14.3153	0	1.32979	5.94101
14.1961	0	0.15909	0.69296
13.2672	0	2.17883	4.68588
14.1703	1	2.81275	5.23926
13.3708	1	1.9049	1.83639
10.016	0	2.51264	6.06545
13.2738	1	2.4308	0.19993
14.2129	0	2.81538	3.0068
14.6665	0	0	0.47786
14.3658	0	3.20116	5.75815
13.1307	1	2.54862	2.22455
15.0783	0	0.02339	0.65897
14.5729	0	0.16854	0.99101
14.0924	1	2.3004	1.80925
14.5189	1	3.04118	1.07638
14.6155	0	2.58471	4.24738
13.3924	1	0.97649	0.20069
14.2771	0	2.7112	4.98203
14.6863	1	0.4714	0.65308
13.0452	0	0.08445	0.52861
14.2733	0	2.69705	1.33486
13.1055	0	3.0239	1.18602
14.0862	0	3.20278	1.62664
12.5035	0	3.56477	1.08501
12.0177	0	0.08385	1.30381
13.5418	0	2.08298	0.89737
13.862	0	0.53056	0.03965
14.4106	1	2.55861	0.97187
13.6941	0	0.89794	1.32471
14.9351	1	0	0.35449
13.0691	0	1.73459	0.98939
9.145	1	2.89515	0.36156
13.9828	0	2.32533	3.52131
14.4197	1	2.21289	2.2565
12.8019	1	0	0.86373
13.4616	0	2.23051	1.43263
13.7023	0	2.19427	0.77132
13.6208	1	3.89096	2.98129
14.5443	0	0.93736	1.66063
14.1566	0	1.37773	0.7617
10.33	0	0	1.251
14.8488	0	0	1.08194
13.8813	0	1.02696	1.63238
14.5111	0	1.89448	5.00281
14.3088	0	0.73221	1.69753
12.9042	1	0.37082	0.28825
14.3457	0	0	0.1588
13.2212	0	0	2.41994
13.5463	1	0	0.39819
12.4894	1	0.41161	1.08513
14.2893	0	2.24558	0.72993
12.5649	1	1.21532	1.80712
14.8479	0	3.40948	1.46887
13.6711	0	1.9706	2.41681
13.9006	1	1.71191	1.67553
14.4205	0	2.45974	3.71859
13.5948	0	2.83057	3.92576
14.6209	0	2.13036	0.39572
13.5114	0	1.44954	0.29382
15.1653	0	3.75319	2.31998
13.6407	0	3.44307	0.80787
14.1062	1	2.85158	0.63973
14.4477	0	4.00584	1.88644
15.4307	0	0	0.34696
14.754	0	2.25076	0.81956
13.1263	0	0	0.96491
13.4954	1	0	0.55984
13.6368	0	2.21687	1.0751
14.1666	0	2.34508	1.96046
14.4617	0	2.50812	2.18243
13.7963	1	0.15483	0.94222
13.3094	0	0	0.8457
14.1684	1	0	0.74035
14.3314	1	2.09555	2.51415
13.5767	1	3.10922	1.8004
14.5267	1	1.19416	0.98761
12.9243	0	3.00729	1.78658
13.8017	0	0	0.97757
13.9317	1	0	0.63854
15.6887	0	2.50576	2.55453
14.803	0	2.42493	1.15455
14.7977	1	0.6693	0.59401
13.8989	0	3.26678	2.18194
14.5868	0	1.28657	1.29214
10.6219	0	2.76293	1.98777
14.9409	1	2.63276	4.0833
14.6591	1	0.10078	0.23579
13.9774	0	1.78243	3.37148
13.4406	0	2.84452	2.11984
14.1397	0	1.84585	1.09925
14.4799	1	0.40114	1.14685
12.0903	0	0	1.2846
14.0699	0	0.52708	1.00156
14.0337	0	2.3694	1.54674
14.3363	0	3.03952	4.11555
13.2032	0	2.1049	2.62706
14.4584	0	0.25059	1.42776
14.3442	0	0.08728	1.22851
14.5456	0	0.95418	0
9.9318	0	1.35288	0.77447
13.2042	1	0	0.71104
11.7218	1	1.88976	1.93022
13.1557	0	2.83283	0.20835
12.6188	0	2.65491	5.97268
14.4075	0	2.76923	4.29064
14.2913	1	2.85312	4.46218
14.1945	1	0	0.41841
13.3142	1	1.0268	1.23665
14.329	0	0	0.50133
13.5075	0	0.2466	1.41763
13.9505	1	2.84072	3.20085
14.5168	1	2.29199	1.44928
14.0233	0	0.44216	1.38781
12.9417	1	3.3614	0.54839
13.0204	0	0.63251	1.28293
13.8208	1	3.01378	1.85212
13.7941	0	1.80486	0.81274
14.7296	0	0	0.60368
14.6621	0	2.16999	2.19779
12.8321	0	2.62228	0.34401
13.8862	1	1.85514	1.42469
14.9882	0	2.42928	0.78082
14.1155	0	1.96774	1.08496
14.3466	0	1.05337	0.96562
14.7209	0	0	0.69741
13.1274	1	2.66987	2.06075
12.6812	0	0.90677	1.10202
13.3209	0	0	0.9087
15.1355	0	2.6607	1.13349
13.6826	0	0	1.34988
13.5752	1	1.50988	0.13906
13.4359	0	3.36338	1.44503
14.0853	1	2.46065	1.99268
12.8037	0	3.2312	1.90787
14.5418	0	2.18234	1.82078
13.1426	0	1.95621	0.67441
13.4905	0	0	0.9835
13.9172	0	0	0.48366
11.5408	0	0	1.36919
13.5166	0	1.50134	1.61357
14.7909	0	0.94156	0.67955
12.6389	0	2.29685	0.92892
13.959	0	2.44823	1.05458
14.0003	0	2.92356	2.81675
14.7324	1	1.07273	0.8598
12.7438	0	0.98972	0.96866
14.4558	0	0.21637	0.44965
12.5665	1	1.86742	0.08051
13.3203	0	2.46666	2.61973
13.0461	0	1.30851	2.55477
15.0851	0	3.06201	3.10676
13.7749	0	2.58718	2.40578
14.4686	1	1.73701	0.3501
13.3341	0	3.20228	1.16941
14.8039	1	0	1.09758
13.158	1	2.94096	0.31654
13.6665	1	3.11808	1.09228
14.6146	0	0.64423	0.65986
14.6468	0	3.01636	5.02792
13.9482	1	1.64152	0.81162
13.8728	1	0.81781	1.25382
11.6171	0	1.86296	0.57312
14.3346	0	3.51262	3.78399
13.7583	0	0.80639	0.60208
14.2124	1	1.66413	0.5776
13.8864	0	0.17773	0.51768
13.5836	0	2.78123	3.46196
14.3287	0	4.12334	2.9285
14.6488	1	3.29516	2.38017
14.0988	0	0.38882	1.51231
13.0746	1	0.08292	0.25462
14.7298	0	2.39378	3.4895
13.8594	1	3.12212	0.44558
14.6014	1	3.66385	1.8318
13.2654	1	0.96025	2.73192
13.7787	0	2.45673	0.45399
13.8644	0	1.34081	2.06236
15.07	0	2.73959	3.64415
13.8257	1	2.38949	2.16206
12.8518	0	0.60443	0.57625
14.0495	0	2.23338	4.37478
14.0056	1	0	1.37185
11.7941	0	1.70782	0.18159
14.5789	0	3.40143	1.33901
13.7777	0	4.73411	0.61232
13.771	0	0.51251	0.23517
14.022	0	0	1.08652
13.4001	0	2.82174	2.6855
14.9988	0	2.22158	1.96391
13.5979	1	2.32079	1.20312
14.7444	0	2.70929	3.23122
14.4098	0	1.39084	1.09724
13.8924	1	3.37701	0.74169
13.7374	1	0	0.47157
14.267	0	1.36404	1.31405
14.0386	0	2.60114	1.79023
12.9175	0	0.08385	2.32791
13.511	0	3.51826	2.27556
13.5903	0	2.82147	0.97112
14.2279	0	1.42132	1.73575
13.1194	0	0.14763	0.42123
14.4661	0	1.0403	0.51013
14.3071	0	3.16211	1.30052
13.0612	1	1.16467	2.76977
14.7266	0	0	0.87916
14.3012	0	2.36648	1.40696
13.4092	1	2.50199	0.30985
13.8526	0	0	1.60394
13.3365	1	3.16932	1.50592
13.3483	1	3.20938	2.41324
13.8801	0	0	0.96409
13.319	1	0.78146	1.10588
13.5116	0	1.24843	0.09677
13.8823	0	2.55349	2.35722
14.2671	0	0.12979	0.57543
13.1035	1	2.49521	1.55866
14.2338	0	0.66808	0.16537
12.9143	0	1.94124	0.57956
14.0004	1	2.54098	0.77648
13.2422	0	2.95988	2.94559
14.8837	0	2.13342	5.10546
14.0178	1	0.05929	0.95904
13.011	0	1.17686	1.31482
13.9388	0	0	0.45569
14.4651	0	0	0.1305
15.4412	0	2.40382	4.31891
15.1702	0	2.53127	2.37205
13.5486	0	2.36248	1.7342
14.0254	0	0.98091	1.53562
13.8609	0	0	0.77018
13.8716	1	0.60543	0.11376
13.4238	0	3.96998	1.82799
14.6206	0	0.77415	2.3952
14.1937	1	2.43587	1.76579
14.3378	0	4.09047	1.85531
15.0246	0	1.80487	2.69495
12.816	0	0	1.35207
14.6163	0	0.67901	2.61628
13.1592	0	1.1062	0.55541
13.805	0	2.61221	2.35053
15.7235	0	0.18062	1.38904
14.4892	0	0.8681	1.98646
13.3055	1	0.63224	0.93115
14.4171	0	2.23129	4.666
15.0778	0	2.09967	4.47443
13.8858	1	0.07369	0.17191
13.489	0	2.37229	3.81573
14.4003	0	3.51752	1.3877
13.8636	0	2.99593	1.85972
14.8663	1	2.95272	1.46431
13.056	0	1.56812	1.16776
13.9187	1	0.14312	0.89518
14.0528	0	1.2109	2.06081
13.4417	0	1.16001	0.04249
14.4629	1	2.98072	1.49212
14.261	0	3.61639	3.79632
15.3027	0	2.20371	3.66644
14.2905	1	2.27075	0.43889
15.0993	0	0.88106	1.1585
13.6465	0	0	1.44768
13.4757	0	0.99675	0.16762
14.2071	0	2.55917	3.67858
13.5045	1	3.40397	3.24288
13.6761	1	2.58095	1.9522
14.4014	1	0	1.42149
14.2407	0	3.31517	1.76362
13.0246	0	1.82545	1.01695
10.1792	0	3.16363	1.91997
14.2238	0	3.00891	3.14273
14.2761	1	3.96432	1.4065
14.3894	0	1.93987	0.62084
15.0242	0	0	0.41894
13.4989	0	2.5402	5.04762
10.8317	0	1.88194	0.77007
13.2693	0	2.06059	1.23584
14.2428	1	1.98732	2.07578
15.1222	0	3.09201	3.32129
13.9541	0	1.86369	2.04631
13.9517	1	0.51413	0.36207
13.2874	0	1.66083	2.32906
14.0249	1	2.04944	2.82132
14.6381	0	0.09417	1.17346
13.8667	0	0.06818	0.08046
14.3103	0	0.67339	1.96959
14.3148	0	3.76034	2.03361
13.1836	0	0.46708	0.88255
14.2395	1	0	0.98446
13.5224	0	3.37937	2.91113
12.301	0	1.75421	1.01136
14.4266	1	0.09449	0.14243
13.6521	0	1.74322	1.31009
14.3739	1	1.84699	2.08904
14.4617	0	2.48574	6.00001
13.1386	1	2.11292	4.11834
14.9309	0	0.4649	0.68458
13.6505	0	2.07608	1.04752
13.9019	1	0	1.18315
13.647	1	0	0.46328
13.1338	0	0.49652	0.29868
14.1275	0	0	1.08694
12.9334	0	3.609	2.90279
14.411	0	2.74452	4.40947
14.565	0	2.30801	1.79692
11.6011	0	2.08249	2.06043
11.1386	0	0	1.02702
13.7228	0	1.93222	0.29315
10.8347	0	0.23931	0.69988
13.6129	1	2.58711	1.4494
14.08	0	2.26387	3.67836
13.6023	0	4.2003	3.16085
14.1992	0	1.5066	1.03569
14.37	0	0.96793	0.87708
12.8192	0	2.48124	6.39891
13.9837	1	3.94322	0.35225
15.0657	0	3.42963	7.49512
13.5827	0	2.22868	0.95665
11.8055	0	0.88987	1.33068
14.0447	0	0.58477	0.72008
12.3865	0	2.30547	5.67278
14.4781	0	4.18574	1.13344
12.3805	0	0	1.02369
13.7518	0	0	1.2464
13.8162	1	0.11388	0.88357
12.8668	0	3.3484	4.92897
13.1805	0	0	0.40455
14.8376	0	2.41623	4.8609
16.0475	0	1.64962	0.75752
14.1666	1	2.54795	1.20352
14.0383	0	2.80979	2.44695
12.5848	0	0.73794	0.35892
12.5549	1	0	0.43762
13.8822	0	2.25044	4.92276
14.8665	1	1.18045	0.94833
11.8301	0	2.00038	0.50652
13.4915	0	1.68263	1.52342
13.3149	1	3.66082	1.517
13.489	1	2.01524	0.94361
14.0302	1	0.68723	0.64089
12.3832	1	0.57229	0.91704
14.1847	1	0.73003	1.21134
10.8203	0	1.44986	0.59524
14.2104	0	1.71217	0.5346
14.7377	0	3.09325	1.23721
14.7782	0	1.80697	0.48371
13.19	1	0	0.71086
14.9608	0	3.24526	2.70602
13.7386	0	2.74897	0.80374
13.9895	0	3.33433	2.84106
13.7602	0	0.09593	0.34016
14.033	0	1.32825	0.30499
12.8172	0	1.44011	1.12562
13.8154	0	2.06365	2.83662
13.2816	1	3.39051	0.69298
14.3693	0	3.33834	2.4598
15.6188	0	2.22622	0.55967
14.3384	0	1.80829	1.31505
13.7508	1	1.71564	0.62898
13.9952	1	2.35628	0.62689
12.5041	0	2.35132	3.32644
14.1803	0	3.20947	3.84693
14.4575	0	1.57134	1.67826
14.9928	1	0	0.39325
14.1598	0	0.61137	0.50442
15.0734	0	3.22559	1.3938
13.7649	1	0	0.37752
13.7953	0	0.15712	1.57868
13.545	1	1.77394	0.18603
15.502	0	0	0.59212
13.7333	0	1.49261	0.79316
13.4444	1	1.3266	3.67391
11.887	0	0.43328	0.84778
13.816	0	1.2416	0.76775
13.6339	0	0.93466	0.3482
14.2808	1	1.93161	1.98281
15.945	0	2.57459	3.78533
13.5092	1	0	0.40711
13.5945	1	0.22327	0.56026
11.4123	0	3.45036	5.04738
14.6265	1	0.22079	0.57995
12.6251	1	0.1068	0.51143
15.5975	1	0.83797	0.09372
9.9868	1	1.73241	0.23748
13.6457	1	2.45399	1.74418
14.8478	0	2.18091	1.67232
14.8544	0	0.09823	0.36366
14.3651	0	3.31695	3.4646
14.6134	0	2.25252	3.4128
13.9818	1	0.10643	0.39638
15.0286	1	2.42131	1.73497
12.5631	0	2.29044	0.41482
13.4166	0	0	0.92732
13.6579	0	0.97774	0.81934
12.5129	0	0.25421	0.75206
13.7086	1	1.02578	0.30753
14.3297	0	0	1.48508
13.1714	1	2.74416	0.94665
13.8699	1	0	0.66271
14.6494	0	3.43975	2.0189
14.5947	1	0.2092	0.22626
12.9384	0	3.46095	3.42852
14.0887	0	1.32673	0.84484
11.3752	1	1.77615	1.12867
14.9311	0	3.12301	2.44533
15.0135	0	2.88663	2.12241
13.1484	1	0.3221	0.92717
13.8095	0	2.05158	6.03219
14.4507	0	2.86043	3.05862
14.6808	0	3.15278	2.21217
12.3426	0	3.91851	1.0702
12.7281	0	2.97379	4.07993
15.7297	0	0	0.4376
10.5692	0	3.08849	1.8398
13.8758	0	0	0.92222
14.1386	1	0.27006	0.65514
10.6236	1	3.0765	1.21064
13.6294	0	0	0.99707
13.9777	1	2.61771	1.42164
15.7469	0	2.81008	1.51107
13.8891	0	4.05814	3.28319
14.8652	0	2.01321	0.49679
14.4585	0	1.20895	1.79828
13.1585	0	2.68937	0.16486
13.7968	0	0.51628	1.75121
14.3691	1	0	0.80211
13.9836	0	2.67224	3.33561
12.8805	1	2.63649	4.02986
13.3702	0	2.06604	1.03349
12.5828	0	1.60167	1.5576
16.2575	0	0.7002	1.46924
14.6124	1	3.48225	3.69167
12.3118	0	0	0.96429
14.7748	1	0.69043	1.54136
14.185	0	2.22994	0.59636
14.5422	0	2.85942	1.31253
15.1255	0	0.79027	5.12173
14.0127	0	3.15565	1.58658
13.5683	0	2.41142	1.88305
13.3771	0	2.37168	1.6181
13.5692	1	2.90267	2.79281
12.9051	1	2.03493	0.9611
13.6903	0	2.97627	1.01139
14.6226	0	4.37557	3.01187
13.7207	0	1.1256	1.07281
13.8425	0	2.89124	0.47027
14.3152	1	2.81131	1.11224
14.0653	0	3.00865	5.43523
13.3937	1	0	0.34319
14.0176	0	1.4132	1.40063
13.4027	0	3.53088	3.40245
13.1457	0	2.8191	3.17147
13.8077	1	0.2695	0.31959
14.507	0	0	0.12042
14.5537	1	2.41562	1.03767
14.0243	1	3.66715	5.36946
14.2356	0	1.62068	0.54061
14.2364	1	2.96674	5.38821
13.7222	0	1.39564	0.68938
14.5557	0	0.32655	1.18095
12.8304	0	1.36702	5.7621
14.12	0	0.66141	1.73942
14.0537	0	0.41149	1.63548
14.1983	0	0.5897	0.78312
12.072	1	1.09257	2.89358
14.7329	0	1.11363	6.26666
14.9107	0	0.60319	0.46042
14.4743	0	3.36848	3.20131
14.1932	0	1.32208	1.31057
13.8172	0	2.01825	1.74305
14.376	0	2.47702	3.19036
15.3981	0	2.13034	1.16956
13.6679	1	3.40368	1.78873
14.2953	0	2.36613	3.30229
14.2536	0	2.42701	0.34008
12.5172	1	2.41116	1.08861
14.4484	0	1.10104	0.51159
14.2808	0	2.15184	2.58738
14.3415	0	0.17782	1.30595
14.1419	0	2.11092	2.57639
13.8251	0	0.15302	0.66947
12.4212	0	2.84424	0.56737
13.3012	0	0	1.35539
11.361	0	1.01401	0.83163
13.4268	1	2.28645	1.01373
14.792	1	3.33816	3.40643
14.2094	0	3.83764	3.86769
15.1705	0	2.52661	2.77404
13.9298	0	3.35927	1.69284
13.8935	1	2.87286	0.80454
14.679	0	2.69263	2.66101
15.3079	0	3.11892	1.28464
13.9518	0	0.64444	1.34072
10.9108	1	2.69908	0.27228
14.1225	0	0	1.68918
14.6947	0	3.18036	4.92844
11.7785	1	1.71319	1.02124
13.4661	0	2.08132	2.48087
13.3045	1	0.19804	0.81572
15.0059	0	2.45582	4.32307
9.5839	0	0.9509	1.03366
14.1198	0	2.7763	3.78834
13.1951	0	1.19726	0.94912
13.9446	0	2.29488	4.49558
13.7122	0	0	1.84462
13.8595	0	2.6081	0.51668
12.576	0	2.70285	1.58495
14.1661	1	2.34223	0.85899
13.9494	1	3.5316	1.41593
15.4644	0	0.97741	0.89337
14.4776	0	0.22523	1.32308
14.6305	0	1.62141	1.38934
13.518	0	0.23687	0.03267
13.5478	0	3.53297	2.8423
13.5711	0	0.57044	1.20959
14.8197	0	0	1.48748
14.1771	0	0.16583	0.94853
14.4117	0	2.87512	2.52938
14.0432	0	3.12799	0.33542
14.0157	0	3.01106	2.884
13.5129	0	0.04841	1.23259
14.33	0	1.34807	3.07412
14.1226	1	3.72301	0.81324
14.2518	1	0	0.42155
14.6511	0	1.23037	0.74528
13.2128	0	0	0.9541
14.3605	0	1.52896	2.50875
13.4825	1	3.3604	1.32439
12.1492	0	1.12016	2.37426
14.1668	0	3.26256	1.14509
14.6641	1	0.08992	1.28858
13.5621	0	2.69334	1.13763
13.5802	1	2.71273	0.8404
14.1071	0	3.36748	2.09939
14.0232	0	0	1.36382
13.6492	0	3.11614	1.03985
12.0667	0	2.68495	2.04294
14.7877	0	0	0.05941
10.926	0	0	0.18655
15.1956	1	1.72107	1.9777
14.4524	1	1.28485	0.57062
14.6089	0	0.98673	3.22089
13.5608	1	1.95882	1.28251
13.6295	1	3.33398	1.31303
14.1333	0	3.8907	4.39634
11.5627	0	2.73698	4.35825
13.3044	0	0	1.28809
14.0163	0	0.94074	0.81147
14.471	0	0.97245	0.74559
13.0388	0	3.35085	3.85744
13.6769	0	2.08936	1.27801
14.1126	1	1.59848	0.60795
14.0937	0	0	1.3578
14.0892	0	2.21266	2.44438
14.547	1	1.75471	2.67848
13.89	0	0	1.87446
14.7243	0	3.04876	2.03361
13.9495	1	2.2289	0.44878
14.5117	0	0.67763	1.09532
13.8587	1	1.92247	1.25918
12.2158	0	2.66912	2.53439
15.3368	0	0	0.37182
13.5335	0	0.27909	0.28151
14.4134	1	2.66593	1.36922
13.932	1	0	1.20962
13.582	0	0	1.65365
14.3868	0	1.0007	4.63487
13.8333	1	2.45855	5.2625
14.5506	0	0.58391	0.70527
13.6317	0	0.35591	0.24306
15.6723	0	0.66154	0.51622
15.5666	0	0	0.47134
13.9382	0	0.36815	1.10978
14.8979	0	0.28751	0.5946
14.8364	0	2.40614	0.67807
13.3476	1	0.075	0.37538
11.8504	1	2.18586	0.67534
14.1808	0	2.84944	1.61506
14.4276	0	2.23512	1.64674
14.7205	0	0.17641	0.24011
14.2687	0	2.80066	1.90532
13.8354	0	0.12592	0.3737
14.2595	0	2.63598	2.46288
14.1127	0	2.03348	1.11296
15.7954	0	2.4725	1.11516
12.7399	0	1.18936	0.41746
13.1682	0	2.05792	1.26681
14.2653	1	0	0.84851
13.7976	1	2.86576	2.14314
14.5685	0	2.58305	5.50222
14.409	0	3.06599	1.3728
14.0329	1	2.53869	0.59352
13.8857	0	2.898	0.76602

## Sheet: Figure2_line
plot_amylsqrt	plot_tangsqrt	Pred
0	0.768044	pred_gper1_women_10
0.0528571	0.79341	pred_gper1_women_10
0.105714	0.818777	pred_gper1_women_10
0.158571	0.844143	pred_gper1_women_10
0.211428	0.869509	pred_gper1_women_10
0.264285	0.894876	pred_gper1_women_10
0.317143	0.920242	pred_gper1_women_10
0.37	0.945608	pred_gper1_women_10
0.422857	0.970974	pred_gper1_women_10
0.475714	0.996341	pred_gper1_women_10
0.528571	1.02171	pred_gper1_women_10
0.581428	1.04707	pred_gper1_women_10
0.634285	1.07244	pred_gper1_women_10
0.687142	1.09781	pred_gper1_women_10
0.739999	1.12317	pred_gper1_women_10
0.792856	1.14854	pred_gper1_women_10
0.845713	1.1739	pred_gper1_women_10
0.898571	1.19927	pred_gper1_women_10
0.951428	1.22464	pred_gper1_women_10
1.00428	1.25	pred_gper1_women_10
1.05714	1.27537	pred_gper1_women_10
1.11	1.30074	pred_gper1_women_10
1.16286	1.3261	pred_gper1_women_10
1.21571	1.35147	pred_gper1_women_10
1.26857	1.37684	pred_gper1_women_10
1.32143	1.4022	pred_gper1_women_10
1.37428	1.42757	pred_gper1_women_10
1.42714	1.45293	pred_gper1_women_10
1.48	1.4783	pred_gper1_women_10
1.53286	1.50367	pred_gper1_women_10
1.58571	1.52903	pred_gper1_women_10
1.63857	1.5544	pred_gper1_women_10
1.69143	1.57977	pred_gper1_women_10
1.74428	1.60513	pred_gper1_women_10
1.79714	1.6305	pred_gper1_women_10
1.85	1.65586	pred_gper1_women_10
1.90286	1.68123	pred_gper1_women_10
1.95571	1.7066	pred_gper1_women_10
2.00857	1.73196	pred_gper1_women_10
2.06143	1.75733	pred_gper1_women_10
2.11428	1.7827	pred_gper1_women_10
2.16714	1.80806	pred_gper1_women_10
2.22	1.83343	pred_gper1_women_10
2.27285	1.85879	pred_gper1_women_10
2.32571	1.88416	pred_gper1_women_10
2.37857	1.90953	pred_gper1_women_10
2.43143	1.93489	pred_gper1_women_10
2.48428	1.96026	pred_gper1_women_10
2.53714	1.98563	pred_gper1_women_10
2.59	2.01099	pred_gper1_women_10
2.64285	2.03636	pred_gper1_women_10
2.69571	2.06173	pred_gper1_women_10
2.74857	2.08709	pred_gper1_women_10
2.80143	2.11246	pred_gper1_women_10
2.85428	2.13782	pred_gper1_women_10
2.90714	2.16319	pred_gper1_women_10
2.96	2.18856	pred_gper1_women_10
3.01285	2.21392	pred_gper1_women_10
3.06571	2.23929	pred_gper1_women_10
3.11857	2.26466	pred_gper1_women_10
3.17143	2.29002	pred_gper1_women_10
3.22428	2.31539	pred_gper1_women_10
3.27714	2.34075	pred_gper1_women_10
3.33	2.36612	pred_gper1_women_10
3.38285	2.39149	pred_gper1_women_10
3.43571	2.41685	pred_gper1_women_10
3.48857	2.44222	pred_gper1_women_10
3.54142	2.46759	pred_gper1_women_10
3.59428	2.49295	pred_gper1_women_10
3.64714	2.51832	pred_gper1_women_10
3.7	2.54369	pred_gper1_women_10
3.75285	2.56905	pred_gper1_women_10
3.80571	2.59442	pred_gper1_women_10
3.85857	2.61978	pred_gper1_women_10
3.91142	2.64515	pred_gper1_women_10
3.96428	2.67052	pred_gper1_women_10
4.01714	2.69588	pred_gper1_women_10
4.07	2.72125	pred_gper1_women_10
4.12285	2.74662	pred_gper1_women_10
4.17571	2.77198	pred_gper1_women_10
0	0.803739	pred_gper1_women_other
0.0599254	0.837825	pred_gper1_women_other
0.119851	0.871911	pred_gper1_women_other
0.179776	0.905997	pred_gper1_women_other
0.239702	0.940084	pred_gper1_women_other
0.299627	0.97417	pred_gper1_women_other
0.359553	1.00826	pred_gper1_women_other
0.419478	1.04234	pred_gper1_women_other
0.479404	1.07643	pred_gper1_women_other
0.539329	1.11051	pred_gper1_women_other
0.599254	1.1446	pred_gper1_women_other
0.65918	1.17869	pred_gper1_women_other
0.719105	1.21277	pred_gper1_women_other
0.779031	1.24686	pred_gper1_women_other
0.838956	1.28094	pred_gper1_women_other
0.898882	1.31503	pred_gper1_women_other
0.958807	1.34912	pred_gper1_women_other
1.01873	1.3832	pred_gper1_women_other
1.07866	1.41729	pred_gper1_women_other
1.13858	1.45137	pred_gper1_women_other
1.19851	1.48546	pred_gper1_women_other
1.25843	1.51955	pred_gper1_women_other
1.31836	1.55363	pred_gper1_women_other
1.37829	1.58772	pred_gper1_women_other
1.43821	1.6218	pred_gper1_women_other
1.49814	1.65589	pred_gper1_women_other
1.55806	1.68998	pred_gper1_women_other
1.61799	1.72406	pred_gper1_women_other
1.67791	1.75815	pred_gper1_women_other
1.73784	1.79223	pred_gper1_women_other
1.79776	1.82632	pred_gper1_women_other
1.85769	1.86041	pred_gper1_women_other
1.91761	1.89449	pred_gper1_women_other
1.97754	1.92858	pred_gper1_women_other
2.03747	1.96266	pred_gper1_women_other
2.09739	1.99675	pred_gper1_women_other
2.15732	2.03084	pred_gper1_women_other
2.21724	2.06492	pred_gper1_women_other
2.27717	2.09901	pred_gper1_women_other
2.33709	2.1331	pred_gper1_women_other
2.39702	2.16718	pred_gper1_women_other
2.45694	2.20127	pred_gper1_women_other
2.51687	2.23535	pred_gper1_women_other
2.57679	2.26944	pred_gper1_women_other
2.63672	2.30353	pred_gper1_women_other
2.69664	2.33761	pred_gper1_women_other
2.75657	2.3717	pred_gper1_women_other
2.8165	2.40578	pred_gper1_women_other
2.87642	2.43987	pred_gper1_women_other
2.93635	2.47396	pred_gper1_women_other
2.99627	2.50804	pred_gper1_women_other
3.0562	2.54213	pred_gper1_women_other
3.11612	2.57621	pred_gper1_women_other
3.17605	2.6103	pred_gper1_women_other
3.23597	2.64439	pred_gper1_women_other
3.2959	2.67847	pred_gper1_women_other
3.35582	2.71256	pred_gper1_women_other
3.41575	2.74664	pred_gper1_women_other
3.47568	2.78073	pred_gper1_women_other
3.5356	2.81482	pred_gper1_women_other
3.59553	2.8489	pred_gper1_women_other
3.65545	2.88299	pred_gper1_women_other
3.71538	2.91707	pred_gper1_women_other
3.7753	2.95116	pred_gper1_women_other
3.83523	2.98525	pred_gper1_women_other
3.89515	3.01933	pred_gper1_women_other
3.95508	3.05342	pred_gper1_women_other
4.015	3.0875	pred_gper1_women_other
4.07493	3.12159	pred_gper1_women_other
4.13486	3.15568	pred_gper1_women_other
4.19478	3.18976	pred_gper1_women_other
4.25471	3.22385	pred_gper1_women_other
4.31463	3.25793	pred_gper1_women_other
4.37456	3.29202	pred_gper1_women_other
4.43448	3.32611	pred_gper1_women_other
4.49441	3.36019	pred_gper1_women_other
4.55433	3.39428	pred_gper1_women_other
4.61426	3.42836	pred_gper1_women_other
4.67418	3.46245	pred_gper1_women_other
4.73411	3.49654	pred_gper1_women_other
0	0.671835	pred_gper1_women_90
0.0488466	0.707225	pred_gper1_women_90
0.0976932	0.742615	pred_gper1_women_90
0.14654	0.778005	pred_gper1_women_90
0.195386	0.813395	pred_gper1_women_90
0.244233	0.848786	pred_gper1_women_90
0.293079	0.884176	pred_gper1_women_90
0.341926	0.919566	pred_gper1_women_90
0.390773	0.954956	pred_gper1_women_90
0.439619	0.990346	pred_gper1_women_90
0.488466	1.02574	pred_gper1_women_90
0.537312	1.06113	pred_gper1_women_90
0.586159	1.09652	pred_gper1_women_90
0.635006	1.13191	pred_gper1_women_90
0.683852	1.1673	pred_gper1_women_90
0.732699	1.20269	pred_gper1_women_90
0.781545	1.23808	pred_gper1_women_90
0.830392	1.27347	pred_gper1_women_90
0.879238	1.30886	pred_gper1_women_90
0.928085	1.34425	pred_gper1_women_90
0.976932	1.37964	pred_gper1_women_90
1.02578	1.41503	pred_gper1_women_90
1.07462	1.45042	pred_gper1_women_90
1.12347	1.48581	pred_gper1_women_90
1.17232	1.5212	pred_gper1_women_90
1.22116	1.55659	pred_gper1_women_90
1.27001	1.59198	pred_gper1_women_90
1.31886	1.62737	pred_gper1_women_90
1.3677	1.66276	pred_gper1_women_90
1.41655	1.69815	pred_gper1_women_90
1.4654	1.73354	pred_gper1_women_90
1.51424	1.76893	pred_gper1_women_90
1.56309	1.80432	pred_gper1_women_90
1.61194	1.83971	pred_gper1_women_90
1.66078	1.8751	pred_gper1_women_90
1.70963	1.91049	pred_gper1_women_90
1.75848	1.94588	pred_gper1_women_90
1.80732	1.98127	pred_gper1_women_90
1.85617	2.01666	pred_gper1_women_90
1.90502	2.05205	pred_gper1_women_90
1.95386	2.08744	pred_gper1_women_90
2.00271	2.12283	pred_gper1_women_90
2.05156	2.15822	pred_gper1_women_90
2.1004	2.19361	pred_gper1_women_90
2.14925	2.229	pred_gper1_women_90
2.1981	2.26439	pred_gper1_women_90
2.24694	2.29978	pred_gper1_women_90
2.29579	2.33517	pred_gper1_women_90
2.34464	2.37056	pred_gper1_women_90
2.39348	2.40595	pred_gper1_women_90
2.44233	2.44134	pred_gper1_women_90
2.49118	2.47673	pred_gper1_women_90
2.54002	2.51212	pred_gper1_women_90
2.58887	2.54751	pred_gper1_women_90
2.63772	2.5829	pred_gper1_women_90
2.68656	2.61829	pred_gper1_women_90
2.73541	2.65368	pred_gper1_women_90
2.78426	2.68907	pred_gper1_women_90
2.8331	2.72447	pred_gper1_women_90
2.88195	2.75986	pred_gper1_women_90
2.93079	2.79525	pred_gper1_women_90
2.97964	2.83064	pred_gper1_women_90
3.02849	2.86603	pred_gper1_women_90
3.07733	2.90142	pred_gper1_women_90
3.12618	2.93681	pred_gper1_women_90
3.17503	2.9722	pred_gper1_women_90
3.22387	3.00759	pred_gper1_women_90
3.27272	3.04298	pred_gper1_women_90
3.32157	3.07837	pred_gper1_women_90
3.37041	3.11376	pred_gper1_women_90
3.41926	3.14915	pred_gper1_women_90
3.46811	3.18454	pred_gper1_women_90
3.51695	3.21993	pred_gper1_women_90
3.5658	3.25532	pred_gper1_women_90
3.61465	3.29071	pred_gper1_women_90
3.66349	3.3261	pred_gper1_women_90
3.71234	3.36149	pred_gper1_women_90
3.76119	3.39688	pred_gper1_women_90
3.81003	3.43227	pred_gper1_women_90
3.85888	3.46766	pred_gper1_women_90
0	0.495919	pred_gper1_men_10
0.0515551	0.516007	pred_gper1_men_10
0.10311	0.536095	pred_gper1_men_10
0.154665	0.556182	pred_gper1_men_10
0.20622	0.57627	pred_gper1_men_10
0.257775	0.596358	pred_gper1_men_10
0.30933	0.616446	pred_gper1_men_10
0.360885	0.636534	pred_gper1_men_10
0.412441	0.656622	pred_gper1_men_10
0.463996	0.676709	pred_gper1_men_10
0.515551	0.696797	pred_gper1_men_10
0.567106	0.716885	pred_gper1_men_10
0.618661	0.736973	pred_gper1_men_10
0.670216	0.757061	pred_gper1_men_10
0.721771	0.777149	pred_gper1_men_10
0.773326	0.797236	pred_gper1_men_10
0.824881	0.817324	pred_gper1_men_10
0.876436	0.837412	pred_gper1_men_10
0.927991	0.8575	pred_gper1_men_10
0.979546	0.877588	pred_gper1_men_10
1.0311	0.897676	pred_gper1_men_10
1.08266	0.917763	pred_gper1_men_10
1.13421	0.937851	pred_gper1_men_10
1.18577	0.957939	pred_gper1_men_10
1.23732	0.978027	pred_gper1_men_10
1.28888	0.998115	pred_gper1_men_10
1.34043	1.0182	pred_gper1_men_10
1.39199	1.03829	pred_gper1_men_10
1.44354	1.05838	pred_gper1_men_10
1.4951	1.07847	pred_gper1_men_10
1.54665	1.09855	pred_gper1_men_10
1.59821	1.11864	pred_gper1_men_10
1.64976	1.13873	pred_gper1_men_10
1.70132	1.15882	pred_gper1_men_10
1.75287	1.17891	pred_gper1_men_10
1.80443	1.19899	pred_gper1_men_10
1.85598	1.21908	pred_gper1_men_10
1.90754	1.23917	pred_gper1_men_10
1.95909	1.25926	pred_gper1_men_10
2.01065	1.27934	pred_gper1_men_10
2.0622	1.29943	pred_gper1_men_10
2.11376	1.31952	pred_gper1_men_10
2.16531	1.33961	pred_gper1_men_10
2.21687	1.3597	pred_gper1_men_10
2.26842	1.37978	pred_gper1_men_10
2.31998	1.39987	pred_gper1_men_10
2.37153	1.41996	pred_gper1_men_10
2.42309	1.44005	pred_gper1_men_10
2.47464	1.46013	pred_gper1_men_10
2.5262	1.48022	pred_gper1_men_10
2.57775	1.50031	pred_gper1_men_10
2.62931	1.5204	pred_gper1_men_10
2.68086	1.54049	pred_gper1_men_10
2.73242	1.56057	pred_gper1_men_10
2.78397	1.58066	pred_gper1_men_10
2.83553	1.60075	pred_gper1_men_10
2.88708	1.62084	pred_gper1_men_10
2.93864	1.64093	pred_gper1_men_10
2.99019	1.66101	pred_gper1_men_10
3.04175	1.6811	pred_gper1_men_10
3.0933	1.70119	pred_gper1_men_10
3.14486	1.72128	pred_gper1_men_10
3.19641	1.74136	pred_gper1_men_10
3.24797	1.76145	pred_gper1_men_10
3.29952	1.78154	pred_gper1_men_10
3.35108	1.80163	pred_gper1_men_10
3.40263	1.82172	pred_gper1_men_10
3.45419	1.8418	pred_gper1_men_10
3.50574	1.86189	pred_gper1_men_10
3.5573	1.88198	pred_gper1_men_10
3.60885	1.90207	pred_gper1_men_10
3.66041	1.92216	pred_gper1_men_10
3.71196	1.94224	pred_gper1_men_10
3.76352	1.96233	pred_gper1_men_10
3.81507	1.98242	pred_gper1_men_10
3.86663	2.00251	pred_gper1_men_10
3.91818	2.02259	pred_gper1_men_10
3.96974	2.04268	pred_gper1_men_10
4.02129	2.06277	pred_gper1_men_10
4.07285	2.08286	pred_gper1_men_10
0	0.641637	pred_gper1_men_other
0.0501813	0.663594	pred_gper1_men_other
0.100363	0.685551	pred_gper1_men_other
0.150544	0.707508	pred_gper1_men_other
0.200725	0.729465	pred_gper1_men_other
0.250906	0.751422	pred_gper1_men_other
0.301088	0.773379	pred_gper1_men_other
0.351269	0.795336	pred_gper1_men_other
0.40145	0.817293	pred_gper1_men_other
0.451631	0.83925	pred_gper1_men_other
0.501813	0.861207	pred_gper1_men_other
0.551994	0.883164	pred_gper1_men_other
0.602175	0.905121	pred_gper1_men_other
0.652356	0.927079	pred_gper1_men_other
0.702538	0.949036	pred_gper1_men_other
0.752719	0.970993	pred_gper1_men_other
0.8029	0.99295	pred_gper1_men_other
0.853082	1.01491	pred_gper1_men_other
0.903263	1.03686	pred_gper1_men_other
0.953444	1.05882	pred_gper1_men_other
1.00363	1.08078	pred_gper1_men_other
1.05381	1.10273	pred_gper1_men_other
1.10399	1.12469	pred_gper1_men_other
1.15417	1.14665	pred_gper1_men_other
1.20435	1.16861	pred_gper1_men_other
1.25453	1.19056	pred_gper1_men_other
1.30471	1.21252	pred_gper1_men_other
1.35489	1.23448	pred_gper1_men_other
1.40508	1.25643	pred_gper1_men_other
1.45526	1.27839	pred_gper1_men_other
1.50544	1.30035	pred_gper1_men_other
1.55562	1.32231	pred_gper1_men_other
1.6058	1.34426	pred_gper1_men_other
1.65598	1.36622	pred_gper1_men_other
1.70616	1.38818	pred_gper1_men_other
1.75634	1.41013	pred_gper1_men_other
1.80653	1.43209	pred_gper1_men_other
1.85671	1.45405	pred_gper1_men_other
1.90689	1.476	pred_gper1_men_other
1.95707	1.49796	pred_gper1_men_other
2.00725	1.51992	pred_gper1_men_other
2.05743	1.54188	pred_gper1_men_other
2.10761	1.56383	pred_gper1_men_other
2.15779	1.58579	pred_gper1_men_other
2.20798	1.60775	pred_gper1_men_other
2.25816	1.6297	pred_gper1_men_other
2.30834	1.65166	pred_gper1_men_other
2.35852	1.67362	pred_gper1_men_other
2.4087	1.69558	pred_gper1_men_other
2.45888	1.71753	pred_gper1_men_other
2.50906	1.73949	pred_gper1_men_other
2.55924	1.76145	pred_gper1_men_other
2.60943	1.7834	pred_gper1_men_other
2.65961	1.80536	pred_gper1_men_other
2.70979	1.82732	pred_gper1_men_other
2.75997	1.84927	pred_gper1_men_other
2.81015	1.87123	pred_gper1_men_other
2.86033	1.89319	pred_gper1_men_other
2.91051	1.91515	pred_gper1_men_other
2.96069	1.9371	pred_gper1_men_other
3.01088	1.95906	pred_gper1_men_other
3.06106	1.98102	pred_gper1_men_other
3.11124	2.00297	pred_gper1_men_other
3.16142	2.02493	pred_gper1_men_other
3.2116	2.04689	pred_gper1_men_other
3.26178	2.06884	pred_gper1_men_other
3.31196	2.0908	pred_gper1_men_other
3.36214	2.11276	pred_gper1_men_other
3.41233	2.13472	pred_gper1_men_other
3.46251	2.15667	pred_gper1_men_other
3.51269	2.17863	pred_gper1_men_other
3.56287	2.20059	pred_gper1_men_other
3.61305	2.22254	pred_gper1_men_other
3.66323	2.2445	pred_gper1_men_other
3.71341	2.26646	pred_gper1_men_other
3.76359	2.28842	pred_gper1_men_other
3.81378	2.31037	pred_gper1_men_other
3.86396	2.33233	pred_gper1_men_other
3.91414	2.35429	pred_gper1_men_other
3.96432	2.37624	pred_gper1_men_other
0	0.59891	pred_gper1_men_90
0.046579	0.623912	pred_gper1_men_90
0.093158	0.648915	pred_gper1_men_90
0.139737	0.673918	pred_gper1_men_90
0.186316	0.69892	pred_gper1_men_90
0.232895	0.723923	pred_gper1_men_90
0.279474	0.748926	pred_gper1_men_90
0.326053	0.773928	pred_gper1_men_90
0.372632	0.798931	pred_gper1_men_90
0.419211	0.823934	pred_gper1_men_90
0.46579	0.848936	pred_gper1_men_90
0.512369	0.873939	pred_gper1_men_90
0.558948	0.898942	pred_gper1_men_90
0.605527	0.923944	pred_gper1_men_90
0.652106	0.948947	pred_gper1_men_90
0.698685	0.97395	pred_gper1_men_90
0.745264	0.998952	pred_gper1_men_90
0.791843	1.02395	pred_gper1_men_90
0.838422	1.04896	pred_gper1_men_90
0.885001	1.07396	pred_gper1_men_90
0.93158	1.09896	pred_gper1_men_90
0.978159	1.12397	pred_gper1_men_90
1.02474	1.14897	pred_gper1_men_90
1.07132	1.17397	pred_gper1_men_90
1.1179	1.19897	pred_gper1_men_90
1.16447	1.22398	pred_gper1_men_90
1.21105	1.24898	pred_gper1_men_90
1.25763	1.27398	pred_gper1_men_90
1.30421	1.29898	pred_gper1_men_90
1.35079	1.32399	pred_gper1_men_90
1.39737	1.34899	pred_gper1_men_90
1.44395	1.37399	pred_gper1_men_90
1.49053	1.399	pred_gper1_men_90
1.53711	1.424	pred_gper1_men_90
1.58369	1.449	pred_gper1_men_90
1.63026	1.474	pred_gper1_men_90
1.67684	1.49901	pred_gper1_men_90
1.72342	1.52401	pred_gper1_men_90
1.77	1.54901	pred_gper1_men_90
1.81658	1.57401	pred_gper1_men_90
1.86316	1.59902	pred_gper1_men_90
1.90974	1.62402	pred_gper1_men_90
1.95632	1.64902	pred_gper1_men_90
2.0029	1.67402	pred_gper1_men_90
2.04948	1.69903	pred_gper1_men_90
2.09605	1.72403	pred_gper1_men_90
2.14263	1.74903	pred_gper1_men_90
2.18921	1.77404	pred_gper1_men_90
2.23579	1.79904	pred_gper1_men_90
2.28237	1.82404	pred_gper1_men_90
2.32895	1.84904	pred_gper1_men_90
2.37553	1.87405	pred_gper1_men_90
2.42211	1.89905	pred_gper1_men_90
2.46869	1.92405	pred_gper1_men_90
2.51527	1.94905	pred_gper1_men_90
2.56184	1.97406	pred_gper1_men_90
2.60842	1.99906	pred_gper1_men_90
2.655	2.02406	pred_gper1_men_90
2.70158	2.04906	pred_gper1_men_90
2.74816	2.07407	pred_gper1_men_90
2.79474	2.09907	pred_gper1_men_90
2.84132	2.12407	pred_gper1_men_90
2.8879	2.14908	pred_gper1_men_90
2.93448	2.17408	pred_gper1_men_90
2.98106	2.19908	pred_gper1_men_90
3.02763	2.22408	pred_gper1_men_90
3.07421	2.24909	pred_gper1_men_90
3.12079	2.27409	pred_gper1_men_90
3.16737	2.29909	pred_gper1_men_90
3.21395	2.32409	pred_gper1_men_90
3.26053	2.3491	pred_gper1_men_90
3.30711	2.3741	pred_gper1_men_90
3.35369	2.3991	pred_gper1_men_90
3.40027	2.4241	pred_gper1_men_90
3.44685	2.44911	pred_gper1_men_90
3.49342	2.47411	pred_gper1_men_90
3.54	2.49911	pred_gper1_men_90
3.58658	2.52412	pred_gper1_men_90
3.63316	2.54912	pred_gper1_men_90
3.67974	2.57412	pred_gper1_men_90

## Sheet: Figure4_raw
gper1_ast	gper1_ext	gper1_end	amylsqrt	tangsqrt
NA	NA	NA	2.84635	1.35924
NA	NA	NA	2.02785	1.37814
NA	NA	NA	3.26657	3.01767
1.91277	1.50254	6.51418	0	1.29365
NA	NA	NA	1.18691	1.21876
NA	NA	NA	0	0.17489
2.51105	1.60806	4.84487	1.24845	1.51296
NA	NA	NA	2.4136	4.63118
NA	NA	NA	2.26975	2.67464
1.69206	0.90978	6.89274	0	0.6347
NA	NA	NA	0	0.63487
-0.29559	-0.38328	5.12068	0.33031	0.33819
NA	NA	NA	2.51688	1.76945
NA	NA	NA	2.27203	6.98557
1.20109	0.84388	3.72281	3.27549	0.46332
NA	NA	NA	2.35533	2.26239
NA	NA	NA	0.10308	1.10743
NA	NA	NA	2.5056	0.92916
NA	NA	NA	0	0.18585
NA	NA	NA	0	0.45886
1.93296	0.92091	3.92739	2.19828	0.92638
1.60555	1.20174	3.89016	0	0.90865
NA	NA	NA	0.86733	0.28647
NA	NA	NA	2.35448	1.90883
0.84932	-0.19344	5.7047	2.80334	1.51633
NA	NA	NA	2.3833	1.98406
1.56873	1.83439	5.9329	0	0.88683
NA	NA	NA	2.99974	3.19649
-0.1954	0.89125	2.60799	1.6723	5.44373
1.92836	0.96249	5.46916	2.10641	4.44341
0.82036	0.00336	5.08855	1.08996	0.51445
NA	NA	NA	2.19786	2.28628
NA	NA	NA	3.14812	0.95305
2.2967	1.24838	4.68807	4.17632	2.56667
1.76668	0.13012	5.24597	2.87692	2.15474
2.16673	1.09393	4.40577	2.75581	2.27285
NA	NA	NA	2.98767	1.20006
NA	NA	NA	2.43078	0.77643
1.17683	0.12845	5.60039	1.47603	0.64902
1.32661	3.15543	4.05173	1.01149	1.00219
1.67701	0.18942	6.19355	0	0.36596
NA	NA	NA	1.23045	0.99134
2.17189	0.27596	4.09023	0	0.41297
NA	NA	NA	2.13227	0.79965
NA	NA	NA	2.00454	1.59534
NA	NA	NA	2.54081	0.23013
NA	NA	NA	2.42778	3.73627
2.48118	2.49858	7.8838	1.75616	1.00734
NA	NA	NA	2.55639	8.68799
NA	NA	NA	1.96322	1.34089
NA	NA	NA	1.62826	1.12757
2.39023	1.34	3.31029	0.54022	1.16468
NA	NA	NA	1.22217	1.13633
1.32908	1.38489	5.22901	0.67103	0.75267
NA	NA	NA	2.63448	1.46993
3.36118	0.43871	7.46626	1.88191	3.53655
1.4512	-0.16594	6.31844	0.9978	1.56377
2.15052	0.73966	6.17936	1.73367	0.75246
NA	NA	NA	NA	NA
NA	NA	NA	1.27365	0.44865
-0.11323	0.98902	3.73017	1.05014	0.41967
NA	NA	NA	2.21944	1.18264
NA	NA	NA	0	0.11108
NA	NA	NA	0.20246	1.15474
2.39015	1.2565	4.03734	1.18718	1.19616
2.26526	0.3379	4.34473	0.29095	0.78763
1.93852	1.76006	6.36368	2.46678	5.12719
1.54938	1.76245	3.70803	1.04861	0.79488
1.97945	0.58423	6.26937	1.80149	0.80065
NA	NA	NA	1.49402	0.90403
NA	NA	NA	2.75947	2.79975
NA	NA	NA	0	0.43504
NA	NA	NA	0	0.96555
NA	NA	NA	1.93985	2.04314
NA	NA	NA	0.46387	1.20823
NA	NA	NA	1.49115	1.25025
NA	NA	NA	1.91631	0.90243
1.73063	1.26192	5.84285	0.62663	0.56818
NA	NA	NA	3.40953	1.54596
NA	NA	NA	0	0.71639
NA	NA	NA	0	0.2724
NA	NA	NA	0	0.25558
1.79204	1.31349	4.77594	0.03307	0.53161
NA	NA	NA	2.84735	1.04142
NA	NA	NA	0.74612	0.31117
1.08781	0.33506	7.02379	1.79033	1.35049
NA	NA	NA	2.99542	0.68024
NA	NA	NA	1.40185	1.33342
NA	NA	NA	2.54732	3.05869
NA	NA	NA	0.46222	0.33456
0.51438	-0.31423	6.66093	2.59732	1.43176
NA	NA	NA	1.16792	0.50542
1.06691	0.45902	6.17852	2.83585	0.39558
NA	NA	NA	2.2067	1.52817
NA	NA	NA	0.36216	1.4827
2.2106	1.16367	3.69643	0	1.08933
1.97505	0.97225	5.01451	0	0.47726
1.5674	1.24918	4.63776	0.30776	0.72878
NA	NA	NA	0.89914	1.34979
NA	NA	NA	0.46651	0.96213
1.54636	1.12476	5.40136	3.684	0.28595
2.40193	0.94351	5.66393	0.33974	1.24049
0.38263	0.50745	6.61122	0.11116	1.08483
NA	NA	NA	2.30877	1.54866
NA	NA	NA	0	0.40722
NA	NA	NA	2.53432	4.5661
1.76761	1.58317	5.38506	2.53731	2.20862
NA	NA	NA	2.84744	3.8431
1.6189	0.58296	6.83572	0	0.15663
2.03248	1.269	6.94937	0	0.09835
1.33107	0.86506	6.38312	0.19364	2.06166
NA	NA	NA	0.83858	2.92566
NA	NA	NA	0	0.2487
NA	NA	NA	2.04026	1.01283
1.85358	1.48369	4.62436	0.5533	0.74822
NA	NA	NA	2.6628	2.58646
NA	NA	NA	2.21755	1.22153
NA	NA	NA	0	0.84464
NA	NA	NA	1.26795	0.49307
NA	NA	NA	0	0.38592
NA	NA	NA	1.49299	0.61332
2.16321	0.80908	5.55201	0	1.08909
NA	NA	NA	2.3286	0.42342
2.4839	1.15091	4.3406	2.14221	1.98468
NA	NA	NA	2.84997	1.85056
NA	NA	NA	0.32808	0.30957
0.815	0.26067	4.52985	0	0.44041
NA	NA	NA	1.14602	0.17953
0.7181	0.33302	5.63988	1.3561	1.00499
NA	NA	NA	0.16094	1.19873
NA	NA	NA	0	0.07568
NA	NA	NA	0	0.35855
NA	NA	NA	3.08839	0.96313
NA	NA	NA	1.64528	0.98136
NA	NA	NA	0.0927	0.07703
2.0561	0.15707	4.89151	1.8798	2.01791
1.4742	0.47187	3.97791	0.96516	0.36446
NA	NA	NA	1.35477	0.55106
NA	NA	NA	0.06359	0.25814
1.68801	1.54293	4.38736	2.54378	0.84241
NA	NA	NA	1.58718	3.25249
NA	NA	NA	4.07285	2.49429
2.14291	0.86499	6.10752	0.85213	0.83878
NA	NA	NA	1.08758	1.50464
NA	NA	NA	0.06847	0.79232
NA	NA	NA	2.02815	1.79695
NA	NA	NA	2.61536	2.61593
2.24015	0.91729	4.93245	1.26626	1.76681
3.03297	0.32338	5.90396	2.01561	0.45849
NA	NA	NA	1.67076	1.96694
0.42359	1.55558	4.69156	1.23482	1.84083
1.92069	0.44684	4.96197	1.5578	1.91702
1.59335	1.0206	5.42255	0	0.47051
NA	NA	NA	2.66152	4.40468
NA	NA	NA	0	0.39107
NA	NA	NA	0.84199	0.45509
2.16702	1.70538	4.74168	2.50213	1.94998
NA	NA	NA	0.64815	0.27273
NA	NA	NA	2.3671	0.90798
2.07135	0.67065	4.72469	1.89427	0.82379
NA	NA	NA	2.1354	0.84705
NA	NA	NA	1.6863	1.90203
2.23957	1.75909	6.21684	0	1.48086
NA	NA	NA	0.60441	0.24293
NA	NA	NA	0.20135	0.64949
NA	NA	NA	0	0.65118
NA	NA	NA	0	0.5528
1.30304	1.23764	2.60391	0	0.40615
NA	NA	NA	0.7469	0.53437
NA	NA	NA	2.14305	0.5125
2.28703	1.45755	5.07966	0.27734	0.29071
NA	NA	NA	2.68233	1.52086
NA	NA	NA	2.39259	1.64988
2.24212	1.92351	6.57388	1.09185	0.57147
1.93012	1.1458	2.4361	0	0.70308
NA	NA	NA	0	0.87423
1.86096	1.67769	4.94587	2.11565	0.98827
NA	NA	NA	NA	NA
NA	NA	NA	0	0.32755
NA	NA	NA	2.28518	0.69251
NA	NA	NA	0	0.52114
NA	NA	NA	0.18617	0.37299
NA	NA	NA	0.1694	0.37082
NA	NA	NA	1.70048	1.86932
NA	NA	NA	0	0.48826
0.9171	1.74139	4.89254	0.67128	0.20719
2.02615	0.61895	5.03284	2.23624	1.56272
1.9966	1.03067	3.88078	0	0.10778
2.70786	1.09579	6.12767	1.32139	0.94478
1.65097	1.81262	5.15847	2.8899	1.40979
NA	NA	NA	0.70857	0
0.68375	-0.7315	4.50761	0.13642	0.08162
0.90867	2.38051	4.39987	2.14892	1.29587
2.10495	1.20835	5.3595	1.52227	1.68032
NA	NA	NA	3.20216	2.96312
NA	NA	NA	2.35087	1.08601
NA	NA	NA	1.46413	0.44112
NA	NA	NA	1.71885	4.67034
NA	NA	NA	1.79359	3.757
NA	NA	NA	0.90224	1.99399
NA	NA	NA	2.06371	0.71045
NA	NA	NA	1.48473	0.97046
NA	NA	NA	1.19013	1.73533
NA	NA	NA	2.1493	2.26311
2.11386	1.18269	6.43651	1.39874	0.50322
NA	NA	NA	2.60438	1.03076
NA	NA	NA	1.46022	1.21502
0.35158	0.68797	6.50369	3.13531	0.83907
1.62236	1.00646	5.59986	0	1.07018
1.38886	0.46399	5.56958	3.55618	2.00285
NA	NA	NA	1.85391	0.65449
NA	NA	NA	1.13457	1.29113
NA	NA	NA	3.04072	1.24797
NA	NA	NA	1.68938	1.55732
-0.64411	0.14567	3.46189	0.95527	1.1369
0.74128	0.90411	4.95821	0	0.17334
NA	NA	NA	1.29867	3.65492
2.111	0.98347	4.07498	0	0.055
NA	NA	NA	0.74715	1.01946
NA	NA	NA	1.63043	3.91362
NA	NA	NA	2.2032	3.50431
NA	NA	NA	0.08053	0.99063
NA	NA	NA	2.02206	1.21488
0.76737	-0.08741	1.705	1.00922	0.57928
NA	NA	NA	0.47482	0.68446
NA	NA	NA	1.4519	1.0324
NA	NA	NA	0	2.75189
2.08923	1.99698	4.8881	0.16677	0.40212
1.18629	0.72542	5.65639	2.07949	1.33138
NA	NA	NA	2.23791	5.57832
1.4921	0.8267	6.10354	3.51027	4.15945
NA	NA	NA	0	0.25412
1.64521	1.261	3.2437	0	0.52074
NA	NA	NA	2.61816	3.15471
-0.37712	0.76359	5.63804	0	0.03041
NA	NA	NA	0.89915	1.10043
NA	NA	NA	0	0.6873
0.74466	0.18578	5.52613	0	0.74321
NA	NA	NA	1.95104	1.98087
NA	NA	NA	2.37275	3.23972
1.70669	1.06925	5.5535	1.12056	0.55799
NA	NA	NA	0	0.98683
NA	NA	NA	3.69142	2.06848
NA	NA	NA	0	0.71268
NA	NA	NA	2.48476	1.04829
2.54407	0.88297	3.94846	2.84918	2.4512
NA	NA	NA	1.16829	0.86925
NA	NA	NA	2.12004	2.00478
NA	NA	NA	1.14534	0.03523
NA	NA	NA	3.37263	1.60672
NA	NA	NA	3.24087	1.64456
0.63583	0.30445	4.57634	0.81241	0.76922
NA	NA	NA	0.81909	1.00709
2.61389	1.08156	4.18023	3.60862	2.99546
NA	NA	NA	2.49802	5.83537
NA	NA	NA	0	0.51591
NA	NA	NA	1.20399	0.90742
2.79199	1.77753	3.62988	1.98424	1.53446
NA	NA	NA	2.86759	1.06376
NA	NA	NA	0	0.91511
NA	NA	NA	2.30834	2.96815
NA	NA	NA	0	0.62032
1.08105	1.92188	5.25355	0.50359	0.58865
NA	NA	NA	0	1.08839
NA	NA	NA	2.02653	5.64531
1.95023	1.31645	5.58288	2.7585	7.32098
NA	NA	NA	2.4909	4.15132
NA	NA	NA	NA	NA
1.40813	1.69419	3.70227	1.70849	2.77506
1.99691	1.49014	6.07928	1.06188	0.56839
2.1825	0.19772	6.4421	2.65036	2.00258
NA	NA	NA	1.37005	2.28143
1.26842	1.12307	6.26407	2.95495	3.70467
2.11103	1.90714	3.39854	1.06406	1.8795
NA	NA	NA	0.54056	1.21052
2.13804	0.73934	5.13675	1.35936	1.29923
NA	NA	NA	1.67556	0.18697
2.1774	0.64216	3.13739	NA	NA
NA	NA	NA	0.66746	0.5423
NA	NA	NA	0	1.4171
NA	NA	NA	1.90807	1.01347
0.26979	0.61756	2.33958	1.23825	2.42945
NA	NA	NA	3.19699	2.26584
1.93622	0.26619	5.12519	2.63211	1.31503
2.44763	2.26991	5.514	0.51754	1.30301
3.63967	1.74038	5.13775	0.52298	1.25647
NA	NA	NA	2.61941	2.81947
NA	NA	NA	1.20172	0.80206
NA	NA	NA	2.61223	2.04408
3.58014	1.06537	4.3461	1.98197	2.21029
NA	NA	NA	0.07794	0.94697
1.15577	1.16584	4.53565	1.87828	0.05605
NA	NA	NA	0.76688	1.05233
1.26803	0.90783	6.51264	0	1.13677
NA	NA	NA	1.69035	0.87603
1.20282	2.28565	5.20475	1.47529	1.84174
NA	NA	NA	1.0388	2.03416
1.56241	0.39552	4.65242	1.28089	0.80058
NA	NA	NA	3.11443	1.187
NA	NA	NA	1.29118	1.38132
2.45903	0.1655	5.43792	1.7611	1.66502
3.03966	0.60641	5.40291	2.21797	0.72077
1.49113	1.468	6.43309	1.88968	1.5975
1.51975	-0.37768	4.9375	1.3338	1.93648
NA	NA	NA	1.47138	0.34631
NA	NA	NA	4.17571	2.13436
2.22112	1.39902	6.23378	1.28428	3.35267
1.1206	1.36634	7.20624	0.92491	0.34257
2.91662	0.76848	4.86315	0	0.27414
NA	NA	NA	2.9846	2.84366
NA	NA	NA	3.65215	2.97637
2.71085	0.767	4.71677	3.15465	2.76292
1.84571	1.29291	4.22733	1.64806	1.8903
NA	NA	NA	0.58568	0.60334
NA	NA	NA	3.85888	4.09765
1.89052	0.17905	4.72187	2.26702	4.64506
2.14634	1.44577	4.10182	1.97627	2.37659
1.74796	-0.21667	6.622	1.79494	1.54399
2.45095	2.57326	5.57565	0	0.24509
1.27656	1.7461	4.44432	0.22583	0.12307
0.64826	1.4693	4.8128	2.2719	1.19067
NA	NA	NA	2.90538	1.67244
NA	NA	NA	1.95293	1.75322
2.21456	1.13729	5.44688	0	0.72751
1.72474	0.35842	5.82878	1.68284	1.49707
1.78317	0.89329	3.76775	2.26364	3.98982
1.61987	1.00019	5.88642	1.68026	0.15186
1.14508	0.0403	5.95801	0	1.28353
NA	NA	NA	1.08373	2.1249
NA	NA	NA	1.05866	1.40232
1.95779	1.03429	6.46453	3.37954	1.40638
NA	NA	NA	0.17419	0.59673
NA	NA	NA	3.77165	4.06107
1.36781	1.55035	5.45339	3.3402	1.84806
1.85546	1.05895	4.50714	1.69101	2.24077
NA	NA	NA	2.62876	1.12499
NA	NA	NA	1.56841	3.45731
NA	NA	NA	NA	NA
NA	NA	NA	2.68141	3.35147
NA	NA	NA	1.47007	3.8065
NA	NA	NA	1.97688	1.30994
2.18238	0.74117	5.01071	2.91549	3.21329
NA	NA	NA	0.25263	0.45171
2.09372	1.27858	6.18163	0.9776	1.26845
NA	NA	NA	0.13035	0.80459
1.84719	1.86212	5.78004	0.98929	1.12435
1.98408	1.52732	3.31668	0	0.89663
1.86586	1.55639	4.58879	1.86331	1.43527
NA	NA	NA	2.26586	0.81884
NA	NA	NA	3.36341	1.75657
2.16088	1.33976	5.6975	3.2849	2.82414
NA	NA	NA	1.1824	0.36759
NA	NA	NA	2.04233	1.81166
1.48996	2.36297	5.81975	1.4763	1.31081
2.24781	1.11957	5.91668	1.61446	2.90252
NA	NA	NA	1.47102	0.57551
1.97497	0.90714	6.23829	2.25647	4.0039
NA	NA	NA	2.90817	3.15059
NA	NA	NA	2.0227	2.11722
NA	NA	NA	1.34398	0.97673
1.03665	1.08114	4.99014	1.61897	1.42824
0.53365	1.68617	5.74104	1.88568	1.48851
NA	NA	NA	0.06922	0.64066
NA	NA	NA	1.3239	0.7833
2.87885	0.88611	7.09842	2.93417	3.6849
1.61075	0.15891	4.91445	2.50258	3.03492
1.37472	0.21362	5.26945	2.44281	4.14975
NA	NA	NA	2.72456	1.69706
2.57207	0.87147	5.25335	2.51603	6.72451
NA	NA	NA	2.05263	0.83239
2.39074	1.64339	3.37421	0	0.45267
NA	NA	NA	0.98751	0.45464
NA	NA	NA	1.06819	0.55322
2.26257	0.68164	7.41172	3.15381	4.21752
2.74109	1.28222	6.46953	0.03423	1.51899
NA	NA	NA	1.0637	0.214
NA	NA	NA	2.43791	3.23668
NA	NA	NA	1.31181	2.07868
NA	NA	NA	0	0.53448
2.3467	0.11638	4.82901	0.87724	1.07886
0.01003	1.12796	5.67272	1.47421	3.58545
NA	NA	NA	2.1141	3.13146
2.52504	0.76305	4.67613	3.53203	1.81027
NA	NA	NA	1.72079	1.19253
NA	NA	NA	0	1.12669
2.25714	1.61872	5.54394	1.70255	0.83266
1.36267	-0.16361	5.58081	0	0.81526
NA	NA	NA	0.08173	1.12249
NA	NA	NA	2.73141	3.70691
NA	NA	NA	1.07422	2.33797
NA	NA	NA	1.00448	1.6205
NA	NA	NA	1.81486	0.90495
1.71508	0.78544	5.90568	1.17296	1.41867
3.50553	1.97627	5.39939	3.05361	2.80344
1.51269	0.78102	6.20461	0	0.09469
NA	NA	NA	2.30629	1.5291
NA	NA	NA	1.03723	0.48102
1.44905	2.22429	4.73513	0.8413	0.58435
NA	NA	NA	2.33339	1.41158
1.81669	1.27125	7.04923	2.71191	2.16198
NA	NA	NA	1.17985	0.82324
1.81262	1.42779	4.58106	0.37868	1.23679
NA	NA	NA	0.76275	0.60907
2.33767	1.53577	5.59913	0.85773	0.62111
NA	NA	NA	2.78668	2.14217
NA	NA	NA	1.23794	2.25532
NA	NA	NA	0.10897	0.36015
2.67954	1.76307	4.98093	0	0.91324
NA	NA	NA	1.55085	1.40379
1.63854	0.30783	4.52186	0.06673	0.55467
NA	NA	NA	0	1.44632
NA	NA	NA	0.99352	0.98213
1.01281	1.5383	6.30116	1.29564	0.29318
NA	NA	NA	0.96262	0.87927
NA	NA	NA	3.15649	0.59814
1.95996	0.9841	6.01728	2.56475	3.88778
1.30175	0.99726	6.00652	2.26377	0.32192
NA	NA	NA	1.4485	0.91288
NA	NA	NA	3.07461	3.41295
1.61202	0.52979	5.65816	2.63221	2.03637
NA	NA	NA	2.41024	0.95962
NA	NA	NA	0.77512	1.72455
1.66909	1.44196	6.7388	2.60492	1.06049
NA	NA	NA	0	0.87229
2.40868	1.25956	6.50846	1.85893	0.73519
NA	NA	NA	2.72664	3.72808
NA	NA	NA	1.60639	0.94691
2.65921	1.14189	6.32939	0	0.12818
NA	NA	NA	0.83694	0.41671
3.1563	0.29054	4.89821	1.29266	0.74826
2.01435	-0.03276	3.36038	2.16458	0.20228
NA	NA	NA	2.68988	3.66221
3.02421	0.5619	3.28661	0.4387	0.71591
NA	NA	NA	0	0.48596
4.14846	1.19554	5.27503	2.78604	3.72576
1.91348	0.81122	5.73366	1.72778	1.18362
NA	NA	NA	1.56714	0.65252
NA	NA	NA	0.43086	1.13775
2.27326	1.43408	6.38279	2.04912	1.5858
NA	NA	NA	3.66684	5.73615
NA	NA	NA	2.19351	1.14903
2.33394	1.13266	6.45613	4.37192	3.14655
NA	NA	NA	0.1536	0.7651
3.00648	1.11105	5.70956	3.0788	2.16874
NA	NA	NA	0	1.18753
NA	NA	NA	1.45685	2.60408
1.83454	0.48251	3.22093	0	0.55647
2.45283	-0.33079	4.22835	1.81599	1.25143
1.12656	0.94801	4.52081	1.58347	1.70718
1.89399	0.85916	5.98939	0.23875	0.88457
NA	NA	NA	3.68973	3.35858
3.18533	0.74784	4.27027	2.87078	1.81754
2.01606	1.82439	5.9725	1.18251	2.14709
NA	NA	NA	1.50119	1.55483
1.49727	1.07725	6.11196	3.12154	0.59625
2.35925	1.38965	4.13778	2.27677	1.60238
NA	NA	NA	2.11353	3.14382
2.59363	0.69484	3.37128	2.56229	2.52748
2.00858	0.86296	7.26181	NA	NA
NA	NA	NA	1.57372	0.40336
NA	NA	NA	0.87813	1.06644
2.95513	1.61303	4.16251	1.64985	1.08424
NA	NA	NA	0.19071	1.02636
NA	NA	NA	0.15378	1.34589
NA	NA	NA	1.34876	1.84502
1.90201	1.52202	5.98761	1.69769	0.48032
NA	NA	NA	0	1.60696
1.9682	1.10489	4.55017	1.46766	1.71942
NA	NA	NA	1.01225	1.77205
NA	NA	NA	1.80494	0.53861
0.97747	2.52369	4.81751	2.37431	1.39563
NA	NA	NA	0.72224	2.08564
NA	NA	NA	0.24864	0.49573
NA	NA	NA	2.0481	NA
NA	NA	NA	0.8594	0.92805
1.77595	1.44175	2.83497	0	0.24309
2.18966	0.68839	5.1433	0.46529	0.37185
NA	NA	NA	2.94789	6.41306
1.7174	1.11347	5.47521	2.92548	1.20076
NA	NA	NA	1.20709	0.92123
NA	NA	NA	1.71642	0.8066
NA	NA	NA	0.97861	0.15032
NA	NA	NA	0.84868	1.66523
NA	NA	NA	2.03124	2.8834
NA	NA	NA	2.4955	3.38076
NA	NA	NA	2.29668	1.96765
NA	NA	NA	0	1.09737
NA	NA	NA	0.20943	0.36416
NA	NA	NA	0.14674	1.05142
0.78567	0.59494	6.3497	1.1248	0.92892
NA	NA	NA	0.10753	0.73006
1.82579	0.63399	3.34782	0.21742	0.99341
NA	NA	NA	0.13201	0.15379
2.13919	0.76718	7.07124	0.82451	1.25192
2.83751	1.19587	5.91945	0	1.05847
1.19989	0.87468	4.16191	1.32645	1.36961
NA	NA	NA	0.44788	0.44447
NA	NA	NA	0.89274	1.13212
NA	NA	NA	0.5896	0.8507
1.79006	0.69009	3.06803	2.57442	0.70689
NA	NA	NA	2.90934	2.03721
NA	NA	NA	1.56818	1.09731
NA	NA	NA	0.82984	0.04902
NA	NA	NA	1.97154	0.55777
NA	NA	NA	0	0.74152
NA	NA	NA	1.86271	1.38751
1.68079	-0.08276	6.35294	0.41386	0.32132
NA	NA	NA	0.85714	1.97581
2.63158	0.66629	5.68451	0	0.06964
NA	NA	NA	0.06219	1.5737
1.70981	0.39917	5.82181	2.45422	0.80513
1.35839	0.95772	4.45411	1.51896	0.01651
NA	NA	NA	1.88855	1.65481
NA	NA	NA	0.92095	1.30197
2.09589	1.98465	6.57903	0	1.6795
NA	NA	NA	1.83169	1.60895
NA	NA	NA	3.08806	0.89568
1.87108	1.16972	3.79938	1.54579	1.58274
3.10418	1.1257	5.51581	2.7406	3.2463
NA	NA	NA	1.81954	1.06849
NA	NA	NA	0	0.49433
NA	NA	NA	2.46098	0.97813
NA	NA	NA	2.01014	2.44144
NA	NA	NA	3.73008	1.80615
NA	NA	NA	2.43918	3.62933
NA	NA	NA	2.6846	2.42603
1.31816	-0.41121	4.77182	0.259	0.6591
1.21622	0.44763	5.0776	2.09945	2.05273
NA	NA	NA	0	0.4552
0.03956	0.01367	4.55117	0.78148	0.75487
NA	NA	NA	3.22866	1.3349
NA	NA	NA	2.50133	3.31302
NA	NA	NA	0.69769	2.40231
NA	NA	NA	2.34878	4.12521
1.72909	1.29435	4.29352	2.86198	1.4723
NA	NA	NA	2.45042	3.22888
NA	NA	NA	0.12038	0.54312
NA	NA	NA	2.98697	2.17922
2.12726	-0.16706	5.3718	1.21428	1.30546
NA	NA	NA	2.06586	1.44791
NA	NA	NA	0.2215	1.47487
NA	NA	NA	2.04143	1.39194
2.04597	1.3279	5.45512	0	0.96052
NA	NA	NA	1.82009	1.04126
NA	NA	NA	1.37905	1.94774
NA	NA	NA	0	2.07577
0.45389	0.30078	5.73228	2.01792	4.46835
0.43191	0.02606	6.19177	0.29356	0.88377
1.59024	1.6391	6.19626	0.83	4.49358
1.59055	0.36509	4.66636	1.32399	1.0341
NA	NA	NA	1.26906	0.90637
NA	NA	NA	NA	NA
NA	NA	NA	1.76892	1.71816
2.45636	0.22009	6.8794	2.22508	2.47022
NA	NA	NA	2.06092	4.13626
NA	NA	NA	0.14912	0.23934
NA	NA	NA	0.78531	0.76474
2.37103	1.39466	5.03395	3.27767	2.47368
1.61296	0.59787	5.31798	0	0.06225
1.76489	0.8649	5.82515	2.87874	1.52962
1.96076	0.92743	6.76835	3.13118	4.15768
NA	NA	NA	2.81813	4.79223
NA	NA	NA	0.94905	0.69228
1.77563	1.34074	6.06299	2.00652	3.12936
2.03548	1.11319	5.81136	1.67853	1.87881
2.41571	1.75967	6.29198	1.59165	0.11616
NA	NA	NA	0	1.95552
0.81056	0.92334	5.14926	0.43378	0.63992
NA	NA	NA	0.12055	1.98539
NA	NA	NA	1.9857	4.06661
1.14435	1.29336	6.95213	0	0.09421
NA	NA	NA	1.60974	2.14422
NA	NA	NA	2.62612	0.71698
NA	NA	NA	2.20756	2.91428
NA	NA	NA	1.31745	1.32169
1.15787	0.61095	5.66969	2.38686	1.33728
2.5679	0.85542	3.41869	1.83822	1.17338
NA	NA	NA	2.47005	7.10254
NA	NA	NA	0	0.44979
NA	NA	NA	2.13107	1.85645
1.01122	2.21288	5.79273	1.22195	0.298
NA	NA	NA	1.59505	1.48812
NA	NA	NA	1.91558	1.69883
NA	NA	NA	1.11447	1.08797
NA	NA	NA	2.57966	4.53539
1.54526	0.21555	4.84772	0.60507	0.76505
2.14763	0.8119	5.06552	2.22102	1.39656
NA	NA	NA	1.12865	0.73218
2.24259	0.86676	5.54232	0.98686	0.98629
1.91258	0.40086	5.00915	1.33326	1.88436
NA	NA	NA	2.42309	1.60559
NA	NA	NA	2.59801	3.50924
NA	NA	NA	1.01109	0.00265
1.70453	0.30396	5.39341	0	0.65918
NA	NA	NA	2.29056	0.70523
NA	NA	NA	1.25544	1.99202
NA	NA	NA	1.41428	0.58888
NA	NA	NA	0.80388	1.19012
1.55755	0.82829	1.72676	0	0.98092
NA	NA	NA	0.75795	1.96958
NA	NA	NA	0.83802	1.00623
NA	NA	NA	3.12299	3.51374
1.89036	0.76448	5.84425	3.61938	1.55338
NA	NA	NA	2.65934	1.81152
NA	NA	NA	1.50149	3.91001
2.74098	0.5725	5.57174	3.65551	2.2464
NA	NA	NA	1.46682	1.10473
NA	NA	NA	3.67974	1.57082
NA	NA	NA	1.9479	0.89421
NA	NA	NA	2.61461	0.41609
2.44968	1.24958	2.40802	4.24194	4.6203
NA	NA	NA	2.12821	0.52151
NA	NA	NA	1.70665	0.47271
1.80884	0.9691	3.73916	1.47973	0.99035
2.658	0.76067	6.28831	4.15032	2.81003
NA	NA	NA	1.32979	5.94101
NA	NA	NA	0.15909	0.69296
NA	NA	NA	2.17883	4.68588
NA	NA	NA	2.81275	5.23926
NA	NA	NA	1.9049	1.83639
NA	NA	NA	2.51264	6.06545
0.93417	0.27888	3.42575	2.4308	0.19993
NA	NA	NA	2.81538	3.0068
2.16175	-0.18928	6.7237	0	0.47786
NA	NA	NA	3.20116	5.75815
NA	NA	NA	2.54862	2.22455
NA	NA	NA	0.02339	0.65897
NA	NA	NA	0.16854	0.99101
NA	NA	NA	2.3004	1.80925
NA	NA	NA	3.04118	1.07638
NA	NA	NA	2.58471	4.24738
NA	NA	NA	0.97649	0.20069
2.28634	1.0285	6.5831	2.7112	4.98203
NA	NA	NA	0.4714	0.65308
NA	NA	NA	0.08445	0.52861
NA	NA	NA	2.69705	1.33486
1.19793	0.59177	5.12981	3.0239	1.18602
NA	NA	NA	3.20278	1.62664
0.1386	0.5809	6.93406	3.56477	1.08501
NA	NA	NA	0.08385	1.30381
NA	NA	NA	2.08298	0.89737
NA	NA	NA	0.53056	0.03965
NA	NA	NA	2.55861	0.97187
NA	NA	NA	0.89794	1.32471
NA	NA	NA	0	0.35449
NA	NA	NA	1.73459	0.98939
NA	NA	NA	2.89515	0.36156
NA	NA	NA	2.32533	3.52131
NA	NA	NA	2.21289	2.2565
1.65682	0.0253	6.02349	0	0.86373
NA	NA	NA	2.23051	1.43263
1.29253	0.74745	5.49484	2.19427	0.77132
NA	NA	NA	3.89096	2.98129
NA	NA	NA	0.93736	1.66063
NA	NA	NA	1.37773	0.7617
NA	NA	NA	0	1.251
NA	NA	NA	0	1.08194
NA	NA	NA	1.02696	1.63238
NA	NA	NA	1.89448	5.00281
NA	NA	NA	0.73221	1.69753
NA	NA	NA	0.37082	0.28825
NA	NA	NA	0	0.1588
NA	NA	NA	0	2.41994
NA	NA	NA	0	0.39819
NA	NA	NA	0.41161	1.08513
2.85837	1.3063	3.73418	2.24558	0.72993
NA	NA	NA	1.21532	1.80712
1.91139	0.15783	5.5429	3.40948	1.46887
NA	NA	NA	1.9706	2.41681
NA	NA	NA	1.71191	1.67553
2.40922	0.66979	6.37923	2.45974	3.71859
NA	NA	NA	2.83057	3.92576
0.53642	0.16674	6.23407	2.13036	0.39572
1.56083	0.36403	4.83409	1.44954	0.29382
NA	NA	NA	3.75319	2.31998
0.93617	1.4824	6.02696	3.44307	0.80787
2.53281	1.18749	7.26327	2.85158	0.63973
1.67508	0.25976	6.14188	4.00584	1.88644
NA	NA	NA	0	0.34696
NA	NA	NA	2.25076	0.81956
NA	NA	NA	0	0.96491
1.89173	1.53286	6.21363	0	0.55984
1.04963	0.91391	4.74573	2.21687	1.0751
NA	NA	NA	2.34508	1.96046
NA	NA	NA	2.50812	2.18243
NA	NA	NA	0.15483	0.94222
NA	NA	NA	0	0.8457
NA	NA	NA	0	0.74035
1.72418	0.64459	6.27697	2.09555	2.51415
NA	NA	NA	3.10922	1.8004
NA	NA	NA	1.19416	0.98761
NA	NA	NA	3.00729	1.78658
NA	NA	NA	0	0.97757
NA	NA	NA	0	0.63854
NA	NA	NA	2.50576	2.55453
NA	NA	NA	2.42493	1.15455
NA	NA	NA	0.6693	0.59401
NA	NA	NA	3.26678	2.18194
NA	NA	NA	1.28657	1.29214
NA	NA	NA	2.76293	1.98777
NA	NA	NA	2.63276	4.0833
1.69758	0.99438	5.71494	0.10078	0.23579
NA	NA	NA	1.78243	3.37148
2.19266	0.66441	4.00981	2.84452	2.11984
1.67485	1.11921	5.61723	1.84585	1.09925
2.07913	0.45422	5.18115	0.40114	1.14685
NA	NA	NA	0	1.2846
NA	NA	NA	0.52708	1.00156
NA	NA	NA	2.3694	1.54674
NA	NA	NA	3.03952	4.11555
NA	NA	NA	2.1049	2.62706
NA	NA	NA	0.25059	1.42776
1.3511	1.8449	6.76789	0.08728	1.22851
NA	NA	NA	0.95418	0
NA	NA	NA	1.35288	0.77447
NA	NA	NA	0	0.71104
NA	NA	NA	1.88976	1.93022
NA	NA	NA	2.83283	0.20835
NA	NA	NA	2.65491	5.97268
NA	NA	NA	2.76923	4.29064
NA	NA	NA	2.85312	4.46218
0.99283	0.70972	5.98491	0	0.41841
1.40723	0.87013	4.88407	1.0268	1.23665
NA	NA	NA	0	0.50133
NA	NA	NA	0.2466	1.41763
2.02866	1.43017	6.54032	2.84072	3.20085
NA	NA	NA	2.29199	1.44928
NA	NA	NA	0.44216	1.38781
NA	NA	NA	3.3614	0.54839
NA	NA	NA	0.63251	1.28293
NA	NA	NA	3.01378	1.85212
NA	NA	NA	1.80486	0.81274
NA	NA	NA	0	0.60368
NA	NA	NA	2.16999	2.19779
NA	NA	NA	2.62228	0.34401
2.59258	0.9331	4.29779	1.85514	1.42469
NA	NA	NA	2.42928	0.78082
NA	NA	NA	1.96774	1.08496
NA	NA	NA	1.05337	0.96562
NA	NA	NA	0	0.69741
1.77673	1.83904	3.96032	2.66987	2.06075
1.60669	0.77077	6.34856	0.90677	1.10202
NA	NA	NA	0	0.9087
NA	NA	NA	2.6607	1.13349
1.16747	0.93947	5.69988	0	1.34988
1.27626	0.27322	2.93759	1.50988	0.13906
1.79477	1.28173	6.41983	3.36338	1.44503
NA	NA	NA	2.46065	1.99268
1.7319	0.74456	6.0661	3.2312	1.90787
NA	NA	NA	2.18234	1.82078
NA	NA	NA	1.95621	0.67441
NA	NA	NA	0	0.9835
NA	NA	NA	0	0.48366
NA	NA	NA	0	1.36919
NA	NA	NA	1.50134	1.61357
NA	NA	NA	0.94156	0.67955
NA	NA	NA	2.29685	0.92892
NA	NA	NA	2.44823	1.05458
NA	NA	NA	2.92356	2.81675
NA	NA	NA	1.07273	0.8598
NA	NA	NA	0.98972	0.96866
NA	NA	NA	0.21637	0.44965
NA	NA	NA	1.86742	0.08051
1.89253	0.19343	6.7448	2.46666	2.61973
NA	NA	NA	1.30851	2.55477
NA	NA	NA	3.06201	3.10676
NA	NA	NA	2.58718	2.40578
NA	NA	NA	1.73701	0.3501
NA	NA	NA	3.20228	1.16941
1.92825	3.27962	6.36851	0	1.09758
2.45131	1.20985	5.35564	2.94096	0.31654
1.64315	1.74062	4.9757	3.11808	1.09228
NA	NA	NA	0.64423	0.65986
NA	NA	NA	3.01636	5.02792
NA	NA	NA	1.64152	0.81162
1.9288	0.77458	4.42152	0.81781	1.25382
NA	NA	NA	1.86296	0.57312
NA	NA	NA	3.51262	3.78399
NA	NA	NA	0.80639	0.60208
NA	NA	NA	1.66413	0.5776
3.03255	1.31249	3.57614	0.17773	0.51768
1.45038	0.69997	4.41863	2.78123	3.46196
1.83805	1.53198	6.0129	4.12334	2.9285
NA	NA	NA	3.29516	2.38017
NA	NA	NA	0.38882	1.51231
NA	NA	NA	0.08292	0.25462
2.02141	2.15686	4.077	2.39378	3.4895
1.69087	-0.10581	4.93521	3.12212	0.44558
NA	NA	NA	3.66385	1.8318
NA	NA	NA	0.96025	2.73192
NA	NA	NA	2.45673	0.45399
2.28071	0.48536	3.89455	1.34081	2.06236
NA	NA	NA	2.73959	3.64415
NA	NA	NA	2.38949	2.16206
1.44334	1.17105	5.23309	0.60443	0.57625
NA	NA	NA	2.23338	4.37478
2.40153	0.13495	6.42696	0	1.37185
NA	NA	NA	1.70782	0.18159
1.29721	1.16328	6.27459	3.40143	1.33901
NA	NA	NA	4.73411	0.61232
NA	NA	NA	0.51251	0.23517
NA	NA	NA	0	1.08652
2.18387	0.77319	4.05135	2.82174	2.6855
1.25515	1.31858	4.64229	2.22158	1.96391
2.12652	1.27655	3.83183	2.32079	1.20312
NA	NA	NA	2.70929	3.23122
NA	NA	NA	1.39084	1.09724
NA	NA	NA	3.37701	0.74169
2.70551	-1.31346	6.10184	0	0.47157
3.1456	0.30866	6.1823	1.36404	1.31405
1.13959	0.28229	2.87449	2.60114	1.79023
NA	NA	NA	0.08385	2.32791
0.98583	0.22664	4.83829	3.51826	2.27556
NA	NA	NA	2.82147	0.97112
NA	NA	NA	1.42132	1.73575
NA	NA	NA	0.14763	0.42123
2.13958	1.41455	6.65481	1.0403	0.51013
0.76039	-0.2516	6.04846	3.16211	1.30052
NA	NA	NA	1.16467	2.76977
1.95839	0.98712	4.2968	0	0.87916
2.31146	1.57932	4.78733	2.36648	1.40696
0.60181	0.54821	6.09776	2.50199	0.30985
NA	NA	NA	0	1.60394
1.62847	0.80972	5.49823	3.16932	1.50592
2.14835	0.60201	4.34425	3.20938	2.41324
NA	NA	NA	0	0.96409
1.30281	-0.13961	5.37294	0.78146	1.10588
1.20957	-0.00276	4.29547	1.24843	0.09677
NA	NA	NA	2.55349	2.35722
NA	NA	NA	0.12979	0.57543
NA	NA	NA	2.49521	1.55866
2.40176	1.97809	5.54084	0.66808	0.16537
NA	NA	NA	1.94124	0.57956
NA	NA	NA	2.54098	0.77648
2.34063	0.195	5.03949	2.95988	2.94559
NA	NA	NA	2.13342	5.10546
-0.48437	-0.02588	4.88695	0.05929	0.95904
NA	NA	NA	1.17686	1.31482
2.09737	0.21559	5.05874	0	0.45569
NA	NA	NA	0	0.1305
NA	NA	NA	2.40382	4.31891
2.4754	-0.05445	6.28686	2.53127	2.37205
NA	NA	NA	2.36248	1.7342
1.49114	0.30051	4.90489	0.98091	1.53562
1.26048	-0.08265	5.78235	0	0.77018
NA	NA	NA	0.60543	0.11376
NA	NA	NA	3.96998	1.82799
NA	NA	NA	0.77415	2.3952
NA	NA	NA	2.43587	1.76579
NA	NA	NA	4.09047	1.85531
NA	NA	NA	1.80487	2.69495
0.9521	0.01244	3.34034	0	1.35207
NA	NA	NA	0.67901	2.61628
2.26735	1.50383	6.47129	1.1062	0.55541
NA	NA	NA	2.61221	2.35053
NA	NA	NA	0.18062	1.38904
0.96082	1.47978	3.50734	0.8681	1.98646
1.99314	0.57377	5.95631	0.63224	0.93115
2.88232	0.94964	6.64454	2.23129	4.666
NA	NA	NA	2.09967	4.47443
NA	NA	NA	0.07369	0.17191
NA	NA	NA	2.37229	3.81573
NA	NA	NA	3.51752	1.3877
2.42992	0.58169	5.09931	2.99593	1.85972
NA	NA	NA	2.95272	1.46431
NA	NA	NA	1.56812	1.16776
NA	NA	NA	0.14312	0.89518
1.58097	-0.88151	6.21245	1.2109	2.06081
NA	NA	NA	1.16001	0.04249
2.53069	0.84021	4.75689	2.98072	1.49212
1.9685	0.69297	5.72038	3.61639	3.79632
NA	NA	NA	2.20371	3.66644
NA	NA	NA	2.27075	0.43889
NA	NA	NA	0.88106	1.1585
0.7414	0.28083	5.76462	0	1.44768
NA	NA	NA	0.99675	0.16762
NA	NA	NA	2.55917	3.67858
2.12605	1.53396	6.9291	3.40397	3.24288
1.31623	1.35454	6.23934	2.58095	1.9522
NA	NA	NA	0	1.42149
NA	NA	NA	3.31517	1.76362
NA	NA	NA	1.82545	1.01695
NA	NA	NA	3.16363	1.91997
NA	NA	NA	3.00891	3.14273
NA	NA	NA	3.96432	1.4065
NA	NA	NA	1.93987	0.62084
NA	NA	NA	0	0.41894
NA	NA	NA	2.5402	5.04762
NA	NA	NA	1.88194	0.77007
1.1299	0.7056	4.96708	2.06059	1.23584
NA	NA	NA	1.98732	2.07578
NA	NA	NA	3.09201	3.32129
NA	NA	NA	1.86369	2.04631
NA	NA	NA	0.51413	0.36207
NA	NA	NA	1.66083	2.32906
NA	NA	NA	2.04944	2.82132
NA	NA	NA	0.09417	1.17346
1.13946	0.74405	4.99047	0.06818	0.08046
NA	NA	NA	0.67339	1.96959
3.24502	1.13145	5.91025	3.76034	2.03361
1.57312	1.9608	7.1216	0.46708	0.88255
2.3177	0.80384	6.32735	0	0.98446
1.52455	0.51267	6.05357	3.37937	2.91113
NA	NA	NA	1.75421	1.01136
0.68604	0.29512	6.57149	0.09449	0.14243
NA	NA	NA	1.74322	1.31009
NA	NA	NA	1.84699	2.08904
NA	NA	NA	2.48574	6.00001
NA	NA	NA	2.11292	4.11834
NA	NA	NA	0.4649	0.68458
NA	NA	NA	2.07608	1.04752
2.17333	-0.04414	5.28116	0	1.18315
NA	NA	NA	0	0.46328
1.66733	0.67546	3.00508	0.49652	0.29868
NA	NA	NA	0	1.08694
NA	NA	NA	3.609	2.90279
NA	NA	NA	2.74452	4.40947
NA	NA	NA	2.30801	1.79692
NA	NA	NA	2.08249	2.06043
NA	NA	NA	0	1.02702
1.72808	0.74561	4.57668	1.93222	0.29315
NA	NA	NA	0.23931	0.69988
-0.41009	0.62446	4.37197	2.58711	1.4494
1.60474	0.69294	6.34139	2.26387	3.67836
NA	NA	NA	4.2003	3.16085
NA	NA	NA	1.5066	1.03569
NA	NA	NA	0.96793	0.87708
NA	NA	NA	2.48124	6.39891
1.78648	0.32606	3.30582	3.94322	0.35225
NA	NA	NA	3.42963	7.49512
NA	NA	NA	2.22868	0.95665
NA	NA	NA	0.88987	1.33068
NA	NA	NA	0.58477	0.72008
NA	NA	NA	2.30547	5.67278
2.13904	0.81033	5.42401	4.18574	1.13344
NA	NA	NA	0	1.02369
NA	NA	NA	0	1.2464
NA	NA	NA	0.11388	0.88357
1.62757	0.74247	4.24265	3.3484	4.92897
NA	NA	NA	0	0.40455
NA	NA	NA	2.41623	4.8609
NA	NA	NA	1.64962	0.75752
NA	NA	NA	2.54795	1.20352
NA	NA	NA	2.80979	2.44695
2.23173	1.24164	4.45803	0.73794	0.35892
NA	NA	NA	0	0.43762
NA	NA	NA	2.25044	4.92276
NA	NA	NA	1.18045	0.94833
NA	NA	NA	2.00038	0.50652
NA	NA	NA	1.68263	1.52342
NA	NA	NA	3.66082	1.517
NA	NA	NA	2.01524	0.94361
NA	NA	NA	0.68723	0.64089
NA	NA	NA	0.57229	0.91704
NA	NA	NA	0.73003	1.21134
NA	NA	NA	1.44986	0.59524
NA	NA	NA	1.71217	0.5346
0.46178	-0.62982	4.59414	3.09325	1.23721
2.0514	0.89242	6.95444	1.80697	0.48371
NA	NA	NA	0	0.71086
NA	NA	NA	3.24526	2.70602
1.92213	0.57305	6.69615	2.74897	0.80374
NA	NA	NA	3.33433	2.84106
1.4145	0.44699	3.73553	0.09593	0.34016
NA	NA	NA	1.32825	0.30499
NA	NA	NA	1.44011	1.12562
NA	NA	NA	2.06365	2.83662
NA	NA	NA	3.39051	0.69298
1.48144	0.90615	5.57537	3.33834	2.4598
NA	NA	NA	2.22622	0.55967
NA	NA	NA	1.80829	1.31505
NA	NA	NA	1.71564	0.62898
NA	NA	NA	2.35628	0.62689
NA	NA	NA	2.35132	3.32644
NA	NA	NA	3.20947	3.84693
NA	NA	NA	1.57134	1.67826
NA	NA	NA	0	0.39325
NA	NA	NA	0.61137	0.50442
2.52691	1.04922	6.19089	3.22559	1.3938
NA	NA	NA	0	0.37752
NA	NA	NA	0.15712	1.57868
NA	NA	NA	1.77394	0.18603
1.97429	0.60409	4.57788	0	0.59212
1.43426	0.82025	5.31429	1.49261	0.79316
NA	NA	NA	1.3266	3.67391
NA	NA	NA	0.43328	0.84778
2.51602	1.56619	5.40175	1.2416	0.76775
NA	NA	NA	0.93466	0.3482
NA	NA	NA	1.93161	1.98281
NA	NA	NA	2.57459	3.78533
NA	NA	NA	0	0.40711
2.7119	1.61695	3.04608	0.22327	0.56026
NA	NA	NA	3.45036	5.04738
NA	NA	NA	0.22079	0.57995
0.53154	0.53654	5.48628	0.1068	0.51143
NA	NA	NA	0.83797	0.09372
NA	NA	NA	1.73241	0.23748
2.35104	0.72504	5.84874	2.45399	1.74418
NA	NA	NA	2.18091	1.67232
2.28943	2.08757	8.05431	0.09823	0.36366
NA	NA	NA	3.31695	3.4646
NA	NA	NA	2.25252	3.4128
NA	NA	NA	0.10643	0.39638
NA	NA	NA	2.42131	1.73497
NA	NA	NA	2.29044	0.41482
0.20396	1.50116	5.65092	0	0.92732
NA	NA	NA	0.97774	0.81934
NA	NA	NA	0.25421	0.75206
1.65147	0.78988	3.94511	1.02578	0.30753
NA	NA	NA	0	1.48508
1.79907	0.12035	4.13479	2.74416	0.94665
NA	NA	NA	0	0.66271
NA	NA	NA	3.43975	2.0189
NA	NA	NA	0.2092	0.22626
NA	NA	NA	3.46095	3.42852
0.47591	1.3156	5.83581	1.32673	0.84484
NA	NA	NA	1.77615	1.12867
0.72693	0.04029	5.90145	3.12301	2.44533
NA	NA	NA	2.88663	2.12241
NA	NA	NA	0.3221	0.92717
NA	NA	NA	2.05158	6.03219
NA	NA	NA	2.86043	3.05862
3.14552	1.63497	5.528	3.15278	2.21217
1.7055	0.38506	6.0116	3.91851	1.0702
2.51895	0.2199	6.02429	2.97379	4.07993
NA	NA	NA	0	0.4376
NA	NA	NA	3.08849	1.8398
NA	NA	NA	0	0.92222
NA	NA	NA	0.27006	0.65514
1.92436	0.05899	4.1513	3.0765	1.21064
1.89441	0.7891	5.90837	0	0.99707
NA	NA	NA	2.61771	1.42164
NA	NA	NA	2.81008	1.51107
1.71301	1.85155	4.28761	4.05814	3.28319
NA	NA	NA	2.01321	0.49679
NA	NA	NA	1.20895	1.79828
NA	NA	NA	2.68937	0.16486
-0.3342	-0.65698	5.94622	0.51628	1.75121
2.42651	1.87284	5.72553	0	0.80211
NA	NA	NA	2.67224	3.33561
NA	NA	NA	2.63649	4.02986
NA	NA	NA	2.06604	1.03349
NA	NA	NA	1.60167	1.5576
NA	NA	NA	0.7002	1.46924
NA	NA	NA	3.48225	3.69167
NA	NA	NA	0	0.96429
NA	NA	NA	0.69043	1.54136
NA	NA	NA	2.22994	0.59636
0.78705	1.09349	6.07792	2.85942	1.31253
NA	NA	NA	0.79027	5.12173
NA	NA	NA	3.15565	1.58658
NA	NA	NA	2.41142	1.88305
2.18122	1.72803	2.72157	2.37168	1.6181
NA	NA	NA	2.90267	2.79281
-2.74262	0.37962	4.43049	2.03493	0.9611
NA	NA	NA	2.97627	1.01139
NA	NA	NA	4.37557	3.01187
2.43883	1.67858	6.48646	1.1256	1.07281
0.82261	0.46767	4.86067	2.89124	0.47027
1.91832	-0.19708	4.29108	2.81131	1.11224
NA	NA	NA	3.00865	5.43523
0.95042	0.87374	4.23257	0	0.34319
0.82575	0.59516	5.57552	1.4132	1.40063
NA	NA	NA	3.53088	3.40245
NA	NA	NA	2.8191	3.17147
-0.81227	-1.13639	3.9599	0.2695	0.31959
NA	NA	NA	0	0.12042
NA	NA	NA	2.41562	1.03767
2.66679	1.12909	6.34809	3.66715	5.36946
NA	NA	NA	1.62068	0.54061
NA	NA	NA	2.96674	5.38821
NA	NA	NA	1.39564	0.68938
NA	NA	NA	0.32655	1.18095
NA	NA	NA	1.36702	5.7621
0.48968	-0.47265	7.19008	0.66141	1.73942
NA	NA	NA	0.41149	1.63548
NA	NA	NA	0.5897	0.78312
NA	NA	NA	1.09257	2.89358
NA	NA	NA	1.11363	6.26666
NA	NA	NA	0.60319	0.46042
2.42229	0.93957	5.73849	3.36848	3.20131
NA	NA	NA	1.32208	1.31057
1.38164	1.24556	5.23324	2.01825	1.74305
2.17741	1.06017	2.19105	2.47702	3.19036
NA	NA	NA	2.13034	1.16956
1.56676	1.91782	5.83009	3.40368	1.78873
NA	NA	NA	2.36613	3.30229
NA	NA	NA	2.42701	0.34008
NA	NA	NA	2.41116	1.08861
NA	NA	NA	1.10104	0.51159
NA	NA	NA	2.15184	2.58738
1.9722	0.68767	3.04268	0.17782	1.30595
2.55856	0.33446	5.81626	2.11092	2.57639
NA	NA	NA	0.15302	0.66947
NA	NA	NA	2.84424	0.56737
NA	NA	NA	0	1.35539
NA	NA	NA	1.01401	0.83163
NA	NA	NA	2.28645	1.01373
1.32508	1.11743	5.31974	3.33816	3.40643
NA	NA	NA	3.83764	3.86769
3.26622	1.75454	4.15523	2.52661	2.77404
1.99812	0.54253	6.73949	3.35927	1.69284
2.10665	0.42678	4.32925	2.87286	0.80454
NA	NA	NA	2.69263	2.66101
NA	NA	NA	3.11892	1.28464
NA	NA	NA	0.64444	1.34072
NA	NA	NA	2.69908	0.27228
1.56643	0.4169	6.06659	0	1.68918
1.86355	1.08159	5.88979	3.18036	4.92844
NA	NA	NA	1.71319	1.02124
NA	NA	NA	2.08132	2.48087
NA	NA	NA	0.19804	0.81572
NA	NA	NA	2.45582	4.32307
NA	NA	NA	0.9509	1.03366
NA	NA	NA	2.7763	3.78834
NA	NA	NA	1.19726	0.94912
NA	NA	NA	2.29488	4.49558
NA	NA	NA	0	1.84462
NA	NA	NA	2.6081	0.51668
NA	NA	NA	2.70285	1.58495
2.11463	1.55244	4.55086	2.34223	0.85899
NA	NA	NA	3.5316	1.41593
NA	NA	NA	0.97741	0.89337
NA	NA	NA	0.22523	1.32308
1.66789	0.28258	5.96993	1.62141	1.38934
NA	NA	NA	0.23687	0.03267
NA	NA	NA	3.53297	2.8423
NA	NA	NA	0.57044	1.20959
NA	NA	NA	0	1.48748
NA	NA	NA	0.16583	0.94853
NA	NA	NA	2.87512	2.52938
1.56804	0.91699	5.25352	3.12799	0.33542
2.3547	0.53341	6.64943	3.01106	2.884
1.62107	1.05948	4.42953	0.04841	1.23259
NA	NA	NA	1.34807	3.07412
NA	NA	NA	3.72301	0.81324
1.90101	0.81661	4.79156	0	0.42155
1.15998	0.60257	5.42316	1.23037	0.74528
NA	NA	NA	0	0.9541
NA	NA	NA	1.52896	2.50875
1.92319	0.22859	6.71345	3.3604	1.32439
NA	NA	NA	1.12016	2.37426
2.19203	1.80529	4.19866	3.26256	1.14509
1.26522	0.55551	3.6897	0.08992	1.28858
NA	NA	NA	2.69334	1.13763
0.8381	0.03142	4.20974	2.71273	0.8404
NA	NA	NA	3.36748	2.09939
NA	NA	NA	0	1.36382
2.3381	1.43892	4.26358	3.11614	1.03985
NA	NA	NA	2.68495	2.04294
NA	NA	NA	0	0.05941
NA	NA	NA	0	0.18655
NA	NA	NA	1.72107	1.9777
1.63851	0.934	5.75116	1.28485	0.57062
NA	NA	NA	0.98673	3.22089
NA	NA	NA	1.95882	1.28251
0.98816	0.14549	3.85863	3.33398	1.31303
NA	NA	NA	3.8907	4.39634
NA	NA	NA	2.73698	4.35825
NA	NA	NA	0	1.28809
NA	NA	NA	0.94074	0.81147
0.36022	-1.52573	6.27564	0.97245	0.74559
0.06252	0.05489	1.84378	3.35085	3.85744
2.45783	0.55349	3.79483	2.08936	1.27801
NA	NA	NA	1.59848	0.60795
2.46963	1.15596	5.91658	0	1.3578
1.56544	1.65133	5.92892	2.21266	2.44438
NA	NA	NA	1.75471	2.67848
NA	NA	NA	0	1.87446
NA	NA	NA	3.04876	2.03361
NA	NA	NA	2.2289	0.44878
1.97353	1.38844	7.35332	0.67763	1.09532
NA	NA	NA	1.92247	1.25918
2.36957	1.55117	5.80839	2.66912	2.53439
NA	NA	NA	0	0.37182
NA	NA	NA	0.27909	0.28151
NA	NA	NA	2.66593	1.36922
NA	NA	NA	0	1.20962
0.89364	0.05116	4.37211	0	1.65365
NA	NA	NA	1.0007	4.63487
NA	NA	NA	2.45855	5.2625
NA	NA	NA	0.58391	0.70527
NA	NA	NA	0.35591	0.24306
NA	NA	NA	0.66154	0.51622
NA	NA	NA	0	0.47134
NA	NA	NA	0.36815	1.10978
NA	NA	NA	0.28751	0.5946
NA	NA	NA	2.40614	0.67807
NA	NA	NA	0.075	0.37538
2.093	1.49021	4.08452	2.18586	0.67534
NA	NA	NA	2.84944	1.61506
NA	NA	NA	2.23512	1.64674
NA	NA	NA	0.17641	0.24011
NA	NA	NA	2.80066	1.90532
NA	NA	NA	0.12592	0.3737
NA	NA	NA	2.63598	2.46288
NA	NA	NA	2.03348	1.11296
NA	NA	NA	2.4725	1.11516
NA	NA	NA	1.18936	0.41746
NA	NA	NA	2.05792	1.26681
NA	NA	NA	0	0.84851
NA	NA	NA	2.86576	2.14314
NA	NA	NA	2.58305	5.50222
2.56206	1.54828	5.67645	3.06599	1.3728
NA	NA	NA	2.53869	0.59352
1.65217	0.76329	6.48138	2.898	0.76602

## Sheet: Figure4_line
plot_amylsqrt	plot_tangsqrt	Pred
0	0.783641	pred_gper1_ast_10
0.0451237	0.800991	pred_gper1_ast_10
0.0902473	0.818341	pred_gper1_ast_10
0.135371	0.835691	pred_gper1_ast_10
0.180495	0.853041	pred_gper1_ast_10
0.225618	0.870391	pred_gper1_ast_10
0.270742	0.88774	pred_gper1_ast_10
0.315866	0.90509	pred_gper1_ast_10
0.360989	0.92244	pred_gper1_ast_10
0.406113	0.93979	pred_gper1_ast_10
0.451237	0.95714	pred_gper1_ast_10
0.49636	0.97449	pred_gper1_ast_10
0.541484	0.99184	pred_gper1_ast_10
0.586608	1.00919	pred_gper1_ast_10
0.631731	1.02654	pred_gper1_ast_10
0.676855	1.04389	pred_gper1_ast_10
0.721979	1.06124	pred_gper1_ast_10
0.767102	1.07859	pred_gper1_ast_10
0.812226	1.09594	pred_gper1_ast_10
0.85735	1.11329	pred_gper1_ast_10
0.902473	1.13064	pred_gper1_ast_10
0.947597	1.14799	pred_gper1_ast_10
0.992721	1.16534	pred_gper1_ast_10
1.03784	1.18269	pred_gper1_ast_10
1.08297	1.20004	pred_gper1_ast_10
1.12809	1.21739	pred_gper1_ast_10
1.17322	1.23474	pred_gper1_ast_10
1.21834	1.25209	pred_gper1_ast_10
1.26346	1.26944	pred_gper1_ast_10
1.30859	1.28679	pred_gper1_ast_10
1.35371	1.30414	pred_gper1_ast_10
1.39883	1.32149	pred_gper1_ast_10
1.44396	1.33884	pred_gper1_ast_10
1.48908	1.35619	pred_gper1_ast_10
1.5342	1.37354	pred_gper1_ast_10
1.57933	1.39089	pred_gper1_ast_10
1.62445	1.40824	pred_gper1_ast_10
1.66958	1.42559	pred_gper1_ast_10
1.7147	1.44294	pred_gper1_ast_10
1.75982	1.46029	pred_gper1_ast_10
1.80495	1.47764	pred_gper1_ast_10
1.85007	1.49499	pred_gper1_ast_10
1.89519	1.51234	pred_gper1_ast_10
1.94032	1.52969	pred_gper1_ast_10
1.98544	1.54704	pred_gper1_ast_10
2.03057	1.56439	pred_gper1_ast_10
2.07569	1.58174	pred_gper1_ast_10
2.12081	1.59909	pred_gper1_ast_10
2.16594	1.61644	pred_gper1_ast_10
2.21106	1.63379	pred_gper1_ast_10
2.25618	1.65114	pred_gper1_ast_10
2.30131	1.66849	pred_gper1_ast_10
2.34643	1.68584	pred_gper1_ast_10
2.39155	1.70319	pred_gper1_ast_10
2.43668	1.72054	pred_gper1_ast_10
2.4818	1.73789	pred_gper1_ast_10
2.52693	1.75524	pred_gper1_ast_10
2.57205	1.77259	pred_gper1_ast_10
2.61717	1.78994	pred_gper1_ast_10
2.6623	1.80729	pred_gper1_ast_10
2.70742	1.82464	pred_gper1_ast_10
2.75254	1.84199	pred_gper1_ast_10
2.79767	1.85934	pred_gper1_ast_10
2.84279	1.87669	pred_gper1_ast_10
2.88791	1.89404	pred_gper1_ast_10
2.93304	1.91139	pred_gper1_ast_10
2.97816	1.92874	pred_gper1_ast_10
3.02329	1.94609	pred_gper1_ast_10
3.06841	1.96344	pred_gper1_ast_10
3.11353	1.98079	pred_gper1_ast_10
3.15866	1.99814	pred_gper1_ast_10
3.20378	2.01549	pred_gper1_ast_10
3.2489	2.03284	pred_gper1_ast_10
3.29403	2.05019	pred_gper1_ast_10
3.33915	2.06754	pred_gper1_ast_10
3.38428	2.08489	pred_gper1_ast_10
3.4294	2.10224	pred_gper1_ast_10
3.47452	2.11959	pred_gper1_ast_10
3.51965	2.13694	pred_gper1_ast_10
3.56477	2.15429	pred_gper1_ast_10
0	0.694573	pred_gper1_ast_other
0.0553408	0.71955	pred_gper1_ast_other
0.110682	0.744526	pred_gper1_ast_other
0.166022	0.769503	pred_gper1_ast_other
0.221363	0.79448	pred_gper1_ast_other
0.276704	0.819456	pred_gper1_ast_other
0.332045	0.844433	pred_gper1_ast_other
0.387385	0.869409	pred_gper1_ast_other
0.442726	0.894386	pred_gper1_ast_other
0.498067	0.919363	pred_gper1_ast_other
0.553408	0.944339	pred_gper1_ast_other
0.608748	0.969316	pred_gper1_ast_other
0.664089	0.994293	pred_gper1_ast_other
0.71943	1.01927	pred_gper1_ast_other
0.774771	1.04425	pred_gper1_ast_other
0.830111	1.06922	pred_gper1_ast_other
0.885452	1.0942	pred_gper1_ast_other
0.940793	1.11918	pred_gper1_ast_other
0.996134	1.14415	pred_gper1_ast_other
1.05147	1.16913	pred_gper1_ast_other
1.10682	1.19411	pred_gper1_ast_other
1.16216	1.21908	pred_gper1_ast_other
1.2175	1.24406	pred_gper1_ast_other
1.27284	1.26904	pred_gper1_ast_other
1.32818	1.29401	pred_gper1_ast_other
1.38352	1.31899	pred_gper1_ast_other
1.43886	1.34397	pred_gper1_ast_other
1.4942	1.36894	pred_gper1_ast_other
1.54954	1.39392	pred_gper1_ast_other
1.60488	1.4189	pred_gper1_ast_other
1.66022	1.44387	pred_gper1_ast_other
1.71556	1.46885	pred_gper1_ast_other
1.7709	1.49383	pred_gper1_ast_other
1.82625	1.5188	pred_gper1_ast_other
1.88159	1.54378	pred_gper1_ast_other
1.93693	1.56876	pred_gper1_ast_other
1.99227	1.59373	pred_gper1_ast_other
2.04761	1.61871	pred_gper1_ast_other
2.10295	1.64369	pred_gper1_ast_other
2.15829	1.66866	pred_gper1_ast_other
2.21363	1.69364	pred_gper1_ast_other
2.26897	1.71862	pred_gper1_ast_other
2.32431	1.74359	pred_gper1_ast_other
2.37965	1.76857	pred_gper1_ast_other
2.43499	1.79355	pred_gper1_ast_other
2.49033	1.81852	pred_gper1_ast_other
2.54567	1.8435	pred_gper1_ast_other
2.60102	1.86848	pred_gper1_ast_other
2.65636	1.89345	pred_gper1_ast_other
2.7117	1.91843	pred_gper1_ast_other
2.76704	1.94341	pred_gper1_ast_other
2.82238	1.96838	pred_gper1_ast_other
2.87772	1.99336	pred_gper1_ast_other
2.93306	2.01833	pred_gper1_ast_other
2.9884	2.04331	pred_gper1_ast_other
3.04374	2.06829	pred_gper1_ast_other
3.09908	2.09326	pred_gper1_ast_other
3.15442	2.11824	pred_gper1_ast_other
3.20976	2.14322	pred_gper1_ast_other
3.2651	2.16819	pred_gper1_ast_other
3.32045	2.19317	pred_gper1_ast_other
3.37579	2.21815	pred_gper1_ast_other
3.43113	2.24312	pred_gper1_ast_other
3.48647	2.2681	pred_gper1_ast_other
3.54181	2.29308	pred_gper1_ast_other
3.59715	2.31805	pred_gper1_ast_other
3.65249	2.34303	pred_gper1_ast_other
3.70783	2.36801	pred_gper1_ast_other
3.76317	2.39298	pred_gper1_ast_other
3.81851	2.41796	pred_gper1_ast_other
3.87385	2.44294	pred_gper1_ast_other
3.92919	2.46791	pred_gper1_ast_other
3.98453	2.49289	pred_gper1_ast_other
4.03988	2.51787	pred_gper1_ast_other
4.09522	2.54284	pred_gper1_ast_other
4.15056	2.56782	pred_gper1_ast_other
4.2059	2.5928	pred_gper1_ast_other
4.26124	2.61777	pred_gper1_ast_other
4.31658	2.64275	pred_gper1_ast_other
4.37192	2.66773	pred_gper1_ast_other
0	0.556969	pred_gper1_ast_90
0.0525357	0.594732	pred_gper1_ast_90
0.105071	0.632495	pred_gper1_ast_90
0.157607	0.670258	pred_gper1_ast_90
0.210143	0.708021	pred_gper1_ast_90
0.262678	0.745784	pred_gper1_ast_90
0.315214	0.783547	pred_gper1_ast_90
0.36775	0.82131	pred_gper1_ast_90
0.420286	0.859073	pred_gper1_ast_90
0.472821	0.896836	pred_gper1_ast_90
0.525357	0.934599	pred_gper1_ast_90
0.577893	0.972362	pred_gper1_ast_90
0.630428	1.01013	pred_gper1_ast_90
0.682964	1.04789	pred_gper1_ast_90
0.7355	1.08565	pred_gper1_ast_90
0.788035	1.12341	pred_gper1_ast_90
0.840571	1.16118	pred_gper1_ast_90
0.893107	1.19894	pred_gper1_ast_90
0.945643	1.2367	pred_gper1_ast_90
0.998178	1.27447	pred_gper1_ast_90
1.05071	1.31223	pred_gper1_ast_90
1.10325	1.34999	pred_gper1_ast_90
1.15579	1.38776	pred_gper1_ast_90
1.20832	1.42552	pred_gper1_ast_90
1.26086	1.46328	pred_gper1_ast_90
1.31339	1.50104	pred_gper1_ast_90
1.36593	1.53881	pred_gper1_ast_90
1.41846	1.57657	pred_gper1_ast_90
1.471	1.61433	pred_gper1_ast_90
1.52354	1.6521	pred_gper1_ast_90
1.57607	1.68986	pred_gper1_ast_90
1.62861	1.72762	pred_gper1_ast_90
1.68114	1.76539	pred_gper1_ast_90
1.73368	1.80315	pred_gper1_ast_90
1.78621	1.84091	pred_gper1_ast_90
1.83875	1.87868	pred_gper1_ast_90
1.89129	1.91644	pred_gper1_ast_90
1.94382	1.9542	pred_gper1_ast_90
1.99636	1.99196	pred_gper1_ast_90
2.04889	2.02973	pred_gper1_ast_90
2.10143	2.06749	pred_gper1_ast_90
2.15396	2.10525	pred_gper1_ast_90
2.2065	2.14302	pred_gper1_ast_90
2.25903	2.18078	pred_gper1_ast_90
2.31157	2.21854	pred_gper1_ast_90
2.36411	2.25631	pred_gper1_ast_90
2.41664	2.29407	pred_gper1_ast_90
2.46918	2.33183	pred_gper1_ast_90
2.52171	2.3696	pred_gper1_ast_90
2.57425	2.40736	pred_gper1_ast_90
2.62678	2.44512	pred_gper1_ast_90
2.67932	2.48288	pred_gper1_ast_90
2.73186	2.52065	pred_gper1_ast_90
2.78439	2.55841	pred_gper1_ast_90
2.83693	2.59617	pred_gper1_ast_90
2.88946	2.63394	pred_gper1_ast_90
2.942	2.6717	pred_gper1_ast_90
2.99453	2.70946	pred_gper1_ast_90
3.04707	2.74723	pred_gper1_ast_90
3.09961	2.78499	pred_gper1_ast_90
3.15214	2.82275	pred_gper1_ast_90
3.20468	2.86051	pred_gper1_ast_90
3.25721	2.89828	pred_gper1_ast_90
3.30975	2.93604	pred_gper1_ast_90
3.36228	2.9738	pred_gper1_ast_90
3.41482	3.01157	pred_gper1_ast_90
3.46736	3.04933	pred_gper1_ast_90
3.51989	3.08709	pred_gper1_ast_90
3.57243	3.12486	pred_gper1_ast_90
3.62496	3.16262	pred_gper1_ast_90
3.6775	3.20038	pred_gper1_ast_90
3.73003	3.23815	pred_gper1_ast_90
3.78257	3.27591	pred_gper1_ast_90
3.83511	3.31367	pred_gper1_ast_90
3.88764	3.35143	pred_gper1_ast_90
3.94018	3.3892	pred_gper1_ast_90
3.99271	3.42696	pred_gper1_ast_90
4.04525	3.46472	pred_gper1_ast_90
4.09778	3.50249	pred_gper1_ast_90
4.15032	3.54025	pred_gper1_ast_90
0	0.806394	pred_gper1_ext_10
0.0424158	0.81745	pred_gper1_ext_10
0.0848316	0.828506	pred_gper1_ext_10
0.127247	0.839562	pred_gper1_ext_10
0.169663	0.850619	pred_gper1_ext_10
0.212079	0.861675	pred_gper1_ext_10
0.254495	0.872731	pred_gper1_ext_10
0.296911	0.883787	pred_gper1_ext_10
0.339327	0.894843	pred_gper1_ext_10
0.381742	0.905899	pred_gper1_ext_10
0.424158	0.916955	pred_gper1_ext_10
0.466574	0.928012	pred_gper1_ext_10
0.50899	0.939068	pred_gper1_ext_10
0.551406	0.950124	pred_gper1_ext_10
0.593822	0.96118	pred_gper1_ext_10
0.636237	0.972236	pred_gper1_ext_10
0.678653	0.983292	pred_gper1_ext_10
0.721069	0.994349	pred_gper1_ext_10
0.763485	1.0054	pred_gper1_ext_10
0.805901	1.01646	pred_gper1_ext_10
0.848316	1.02752	pred_gper1_ext_10
0.890732	1.03857	pred_gper1_ext_10
0.933148	1.04963	pred_gper1_ext_10
0.975564	1.06069	pred_gper1_ext_10
1.01798	1.07174	pred_gper1_ext_10
1.0604	1.0828	pred_gper1_ext_10
1.10281	1.09385	pred_gper1_ext_10
1.14523	1.10491	pred_gper1_ext_10
1.18764	1.11597	pred_gper1_ext_10
1.23006	1.12702	pred_gper1_ext_10
1.27247	1.13808	pred_gper1_ext_10
1.31489	1.14913	pred_gper1_ext_10
1.35731	1.16019	pred_gper1_ext_10
1.39972	1.17125	pred_gper1_ext_10
1.44214	1.1823	pred_gper1_ext_10
1.48455	1.19336	pred_gper1_ext_10
1.52697	1.20442	pred_gper1_ext_10
1.56939	1.21547	pred_gper1_ext_10
1.6118	1.22653	pred_gper1_ext_10
1.65422	1.23758	pred_gper1_ext_10
1.69663	1.24864	pred_gper1_ext_10
1.73905	1.2597	pred_gper1_ext_10
1.78146	1.27075	pred_gper1_ext_10
1.82388	1.28181	pred_gper1_ext_10
1.8663	1.29286	pred_gper1_ext_10
1.90871	1.30392	pred_gper1_ext_10
1.95113	1.31498	pred_gper1_ext_10
1.99354	1.32603	pred_gper1_ext_10
2.03596	1.33709	pred_gper1_ext_10
2.07838	1.34815	pred_gper1_ext_10
2.12079	1.3592	pred_gper1_ext_10
2.16321	1.37026	pred_gper1_ext_10
2.20562	1.38131	pred_gper1_ext_10
2.24804	1.39237	pred_gper1_ext_10
2.29045	1.40343	pred_gper1_ext_10
2.33287	1.41448	pred_gper1_ext_10
2.37529	1.42554	pred_gper1_ext_10
2.4177	1.43659	pred_gper1_ext_10
2.46012	1.44765	pred_gper1_ext_10
2.50253	1.45871	pred_gper1_ext_10
2.54495	1.46976	pred_gper1_ext_10
2.58737	1.48082	pred_gper1_ext_10
2.62978	1.49188	pred_gper1_ext_10
2.6722	1.50293	pred_gper1_ext_10
2.71461	1.51399	pred_gper1_ext_10
2.75703	1.52504	pred_gper1_ext_10
2.79944	1.5361	pred_gper1_ext_10
2.84186	1.54716	pred_gper1_ext_10
2.88428	1.55821	pred_gper1_ext_10
2.92669	1.56927	pred_gper1_ext_10
2.96911	1.58032	pred_gper1_ext_10
3.01152	1.59138	pred_gper1_ext_10
3.05394	1.60244	pred_gper1_ext_10
3.09636	1.61349	pred_gper1_ext_10
3.13877	1.62455	pred_gper1_ext_10
3.18119	1.63561	pred_gper1_ext_10
3.2236	1.64666	pred_gper1_ext_10
3.26602	1.65772	pred_gper1_ext_10
3.30843	1.66877	pred_gper1_ext_10
3.35085	1.67983	pred_gper1_ext_10
0	0.672261	pred_gper1_ext_other
0.0553408	0.699816	pred_gper1_ext_other
0.110682	0.727371	pred_gper1_ext_other
0.166022	0.754926	pred_gper1_ext_other
0.221363	0.782482	pred_gper1_ext_other
0.276704	0.810037	pred_gper1_ext_other
0.332045	0.837592	pred_gper1_ext_other
0.387385	0.865147	pred_gper1_ext_other
0.442726	0.892703	pred_gper1_ext_other
0.498067	0.920258	pred_gper1_ext_other
0.553408	0.947813	pred_gper1_ext_other
0.608748	0.975368	pred_gper1_ext_other
0.664089	1.00292	pred_gper1_ext_other
0.71943	1.03048	pred_gper1_ext_other
0.774771	1.05803	pred_gper1_ext_other
0.830111	1.08559	pred_gper1_ext_other
0.885452	1.11314	pred_gper1_ext_other
0.940793	1.1407	pred_gper1_ext_other
0.996134	1.16825	pred_gper1_ext_other
1.05147	1.19581	pred_gper1_ext_other
1.10682	1.22337	pred_gper1_ext_other
1.16216	1.25092	pred_gper1_ext_other
1.2175	1.27848	pred_gper1_ext_other
1.27284	1.30603	pred_gper1_ext_other
1.32818	1.33359	pred_gper1_ext_other
1.38352	1.36114	pred_gper1_ext_other
1.43886	1.3887	pred_gper1_ext_other
1.4942	1.41625	pred_gper1_ext_other
1.54954	1.44381	pred_gper1_ext_other
1.60488	1.47136	pred_gper1_ext_other
1.66022	1.49892	pred_gper1_ext_other
1.71556	1.52647	pred_gper1_ext_other
1.7709	1.55403	pred_gper1_ext_other
1.82625	1.58158	pred_gper1_ext_other
1.88159	1.60914	pred_gper1_ext_other
1.93693	1.63669	pred_gper1_ext_other
1.99227	1.66425	pred_gper1_ext_other
2.04761	1.6918	pred_gper1_ext_other
2.10295	1.71936	pred_gper1_ext_other
2.15829	1.74691	pred_gper1_ext_other
2.21363	1.77447	pred_gper1_ext_other
2.26897	1.80203	pred_gper1_ext_other
2.32431	1.82958	pred_gper1_ext_other
2.37965	1.85714	pred_gper1_ext_other
2.43499	1.88469	pred_gper1_ext_other
2.49033	1.91225	pred_gper1_ext_other
2.54567	1.9398	pred_gper1_ext_other
2.60102	1.96736	pred_gper1_ext_other
2.65636	1.99491	pred_gper1_ext_other
2.7117	2.02247	pred_gper1_ext_other
2.76704	2.05002	pred_gper1_ext_other
2.82238	2.07758	pred_gper1_ext_other
2.87772	2.10513	pred_gper1_ext_other
2.93306	2.13269	pred_gper1_ext_other
2.9884	2.16024	pred_gper1_ext_other
3.04374	2.1878	pred_gper1_ext_other
3.09908	2.21535	pred_gper1_ext_other
3.15442	2.24291	pred_gper1_ext_other
3.20976	2.27046	pred_gper1_ext_other
3.2651	2.29802	pred_gper1_ext_other
3.32045	2.32557	pred_gper1_ext_other
3.37579	2.35313	pred_gper1_ext_other
3.43113	2.38068	pred_gper1_ext_other
3.48647	2.40824	pred_gper1_ext_other
3.54181	2.4358	pred_gper1_ext_other
3.59715	2.46335	pred_gper1_ext_other
3.65249	2.49091	pred_gper1_ext_other
3.70783	2.51846	pred_gper1_ext_other
3.76317	2.54602	pred_gper1_ext_other
3.81851	2.57357	pred_gper1_ext_other
3.87385	2.60113	pred_gper1_ext_other
3.92919	2.62868	pred_gper1_ext_other
3.98453	2.65624	pred_gper1_ext_other
4.03988	2.68379	pred_gper1_ext_other
4.09522	2.71135	pred_gper1_ext_other
4.15056	2.7389	pred_gper1_ext_other
4.2059	2.76646	pred_gper1_ext_other
4.26124	2.79401	pred_gper1_ext_other
4.31658	2.82157	pred_gper1_ext_other
4.37192	2.84912	pred_gper1_ext_other
0	0.652518	pred_gper1_ext_90
0.0513689	0.678429	pred_gper1_ext_90
0.102738	0.704341	pred_gper1_ext_90
0.154107	0.730252	pred_gper1_ext_90
0.205475	0.756163	pred_gper1_ext_90
0.256844	0.782074	pred_gper1_ext_90
0.308213	0.807985	pred_gper1_ext_90
0.359582	0.833897	pred_gper1_ext_90
0.410951	0.859808	pred_gper1_ext_90
0.46232	0.885719	pred_gper1_ext_90
0.513689	0.91163	pred_gper1_ext_90
0.565057	0.937541	pred_gper1_ext_90
0.616426	0.963453	pred_gper1_ext_90
0.667795	0.989364	pred_gper1_ext_90
0.719164	1.01528	pred_gper1_ext_90
0.770533	1.04119	pred_gper1_ext_90
0.821902	1.0671	pred_gper1_ext_90
0.873271	1.09301	pred_gper1_ext_90
0.924639	1.11892	pred_gper1_ext_90
0.976008	1.14483	pred_gper1_ext_90
1.02738	1.17074	pred_gper1_ext_90
1.07875	1.19665	pred_gper1_ext_90
1.13011	1.22256	pred_gper1_ext_90
1.18148	1.24848	pred_gper1_ext_90
1.23285	1.27439	pred_gper1_ext_90
1.28422	1.3003	pred_gper1_ext_90
1.33559	1.32621	pred_gper1_ext_90
1.38696	1.35212	pred_gper1_ext_90
1.43833	1.37803	pred_gper1_ext_90
1.4897	1.40394	pred_gper1_ext_90
1.54107	1.42985	pred_gper1_ext_90
1.59243	1.45577	pred_gper1_ext_90
1.6438	1.48168	pred_gper1_ext_90
1.69517	1.50759	pred_gper1_ext_90
1.74654	1.5335	pred_gper1_ext_90
1.79791	1.55941	pred_gper1_ext_90
1.84928	1.58532	pred_gper1_ext_90
1.90065	1.61123	pred_gper1_ext_90
1.95202	1.63714	pred_gper1_ext_90
2.00339	1.66306	pred_gper1_ext_90
2.05475	1.68897	pred_gper1_ext_90
2.10612	1.71488	pred_gper1_ext_90
2.15749	1.74079	pred_gper1_ext_90
2.20886	1.7667	pred_gper1_ext_90
2.26023	1.79261	pred_gper1_ext_90
2.3116	1.81852	pred_gper1_ext_90
2.36297	1.84443	pred_gper1_ext_90
2.41434	1.87034	pred_gper1_ext_90
2.46571	1.89626	pred_gper1_ext_90
2.51707	1.92217	pred_gper1_ext_90
2.56844	1.94808	pred_gper1_ext_90
2.61981	1.97399	pred_gper1_ext_90
2.67118	1.9999	pred_gper1_ext_90
2.72255	2.02581	pred_gper1_ext_90
2.77392	2.05172	pred_gper1_ext_90
2.82529	2.07763	pred_gper1_ext_90
2.87666	2.10355	pred_gper1_ext_90
2.92803	2.12946	pred_gper1_ext_90
2.97939	2.15537	pred_gper1_ext_90
3.03076	2.18128	pred_gper1_ext_90
3.08213	2.20719	pred_gper1_ext_90
3.1335	2.2331	pred_gper1_ext_90
3.18487	2.25901	pred_gper1_ext_90
3.23624	2.28492	pred_gper1_ext_90
3.28761	2.31084	pred_gper1_ext_90
3.33898	2.33675	pred_gper1_ext_90
3.39034	2.36266	pred_gper1_ext_90
3.44171	2.38857	pred_gper1_ext_90
3.49308	2.41448	pred_gper1_ext_90
3.54445	2.44039	pred_gper1_ext_90
3.59582	2.4663	pred_gper1_ext_90
3.64719	2.49221	pred_gper1_ext_90
3.69856	2.51812	pred_gper1_ext_90
3.74993	2.54404	pred_gper1_ext_90
3.8013	2.56995	pred_gper1_ext_90
3.85266	2.59586	pred_gper1_ext_90
3.90403	2.62177	pred_gper1_ext_90
3.9554	2.64768	pred_gper1_ext_90
4.00677	2.67359	pred_gper1_ext_90
4.05814	2.6995	pred_gper1_ext_90
0	0.785737	pred_gper1_end_10
0.0536954	0.808849	pred_gper1_end_10
0.107391	0.831961	pred_gper1_end_10
0.161086	0.855074	pred_gper1_end_10
0.214782	0.878186	pred_gper1_end_10
0.268477	0.901298	pred_gper1_end_10
0.322173	0.92441	pred_gper1_end_10
0.375868	0.947522	pred_gper1_end_10
0.429564	0.970635	pred_gper1_end_10
0.483259	0.993747	pred_gper1_end_10
0.536954	1.01686	pred_gper1_end_10
0.59065	1.03997	pred_gper1_end_10
0.644345	1.06308	pred_gper1_end_10
0.698041	1.0862	pred_gper1_end_10
0.751736	1.10931	pred_gper1_end_10
0.805432	1.13242	pred_gper1_end_10
0.859127	1.15553	pred_gper1_end_10
0.912823	1.17864	pred_gper1_end_10
0.966518	1.20176	pred_gper1_end_10
1.02021	1.22487	pred_gper1_end_10
1.07391	1.24798	pred_gper1_end_10
1.1276	1.27109	pred_gper1_end_10
1.1813	1.29421	pred_gper1_end_10
1.235	1.31732	pred_gper1_end_10
1.28869	1.34043	pred_gper1_end_10
1.34239	1.36354	pred_gper1_end_10
1.39608	1.38665	pred_gper1_end_10
1.44978	1.40977	pred_gper1_end_10
1.50347	1.43288	pred_gper1_end_10
1.55717	1.45599	pred_gper1_end_10
1.61086	1.4791	pred_gper1_end_10
1.66456	1.50222	pred_gper1_end_10
1.71825	1.52533	pred_gper1_end_10
1.77195	1.54844	pred_gper1_end_10
1.82565	1.57155	pred_gper1_end_10
1.87934	1.59466	pred_gper1_end_10
1.93304	1.61778	pred_gper1_end_10
1.98673	1.64089	pred_gper1_end_10
2.04043	1.664	pred_gper1_end_10
2.09412	1.68711	pred_gper1_end_10
2.14782	1.71023	pred_gper1_end_10
2.20151	1.73334	pred_gper1_end_10
2.25521	1.75645	pred_gper1_end_10
2.3089	1.77956	pred_gper1_end_10
2.3626	1.80267	pred_gper1_end_10
2.41629	1.82579	pred_gper1_end_10
2.46999	1.8489	pred_gper1_end_10
2.52369	1.87201	pred_gper1_end_10
2.57738	1.89512	pred_gper1_end_10
2.63108	1.91824	pred_gper1_end_10
2.68477	1.94135	pred_gper1_end_10
2.73847	1.96446	pred_gper1_end_10
2.79216	1.98757	pred_gper1_end_10
2.84586	2.01068	pred_gper1_end_10
2.89955	2.0338	pred_gper1_end_10
2.95325	2.05691	pred_gper1_end_10
3.00694	2.08002	pred_gper1_end_10
3.06064	2.10313	pred_gper1_end_10
3.11434	2.12625	pred_gper1_end_10
3.16803	2.14936	pred_gper1_end_10
3.22173	2.17247	pred_gper1_end_10
3.27542	2.19558	pred_gper1_end_10
3.32912	2.21869	pred_gper1_end_10
3.38281	2.24181	pred_gper1_end_10
3.43651	2.26492	pred_gper1_end_10
3.4902	2.28803	pred_gper1_end_10
3.5439	2.31114	pred_gper1_end_10
3.59759	2.33426	pred_gper1_end_10
3.65129	2.35737	pred_gper1_end_10
3.70499	2.38048	pred_gper1_end_10
3.75868	2.40359	pred_gper1_end_10
3.81238	2.4267	pred_gper1_end_10
3.86607	2.44982	pred_gper1_end_10
3.91977	2.47293	pred_gper1_end_10
3.97346	2.49604	pred_gper1_end_10
4.02716	2.51915	pred_gper1_end_10
4.08085	2.54227	pred_gper1_end_10
4.13455	2.56538	pred_gper1_end_10
4.18824	2.58849	pred_gper1_end_10
4.24194	2.6116	pred_gper1_end_10
0	0.680022	pred_gper1_end_other
0.0553408	0.705885	pred_gper1_end_other
0.110682	0.731748	pred_gper1_end_other
0.166022	0.757611	pred_gper1_end_other
0.221363	0.783474	pred_gper1_end_other
0.276704	0.809337	pred_gper1_end_other
0.332045	0.8352	pred_gper1_end_other
0.387385	0.861063	pred_gper1_end_other
0.442726	0.886926	pred_gper1_end_other
0.498067	0.912789	pred_gper1_end_other
0.553408	0.938652	pred_gper1_end_other
0.608748	0.964515	pred_gper1_end_other
0.664089	0.990378	pred_gper1_end_other
0.71943	1.01624	pred_gper1_end_other
0.774771	1.0421	pred_gper1_end_other
0.830111	1.06797	pred_gper1_end_other
0.885452	1.09383	pred_gper1_end_other
0.940793	1.11969	pred_gper1_end_other
0.996134	1.14556	pred_gper1_end_other
1.05147	1.17142	pred_gper1_end_other
1.10682	1.19728	pred_gper1_end_other
1.16216	1.22315	pred_gper1_end_other
1.2175	1.24901	pred_gper1_end_other
1.27284	1.27487	pred_gper1_end_other
1.32818	1.30073	pred_gper1_end_other
1.38352	1.3266	pred_gper1_end_other
1.43886	1.35246	pred_gper1_end_other
1.4942	1.37832	pred_gper1_end_other
1.54954	1.40419	pred_gper1_end_other
1.60488	1.43005	pred_gper1_end_other
1.66022	1.45591	pred_gper1_end_other
1.71556	1.48178	pred_gper1_end_other
1.7709	1.50764	pred_gper1_end_other
1.82625	1.5335	pred_gper1_end_other
1.88159	1.55936	pred_gper1_end_other
1.93693	1.58523	pred_gper1_end_other
1.99227	1.61109	pred_gper1_end_other
2.04761	1.63695	pred_gper1_end_other
2.10295	1.66282	pred_gper1_end_other
2.15829	1.68868	pred_gper1_end_other
2.21363	1.71454	pred_gper1_end_other
2.26897	1.74041	pred_gper1_end_other
2.32431	1.76627	pred_gper1_end_other
2.37965	1.79213	pred_gper1_end_other
2.43499	1.81799	pred_gper1_end_other
2.49033	1.84386	pred_gper1_end_other
2.54567	1.86972	pred_gper1_end_other
2.60102	1.89558	pred_gper1_end_other
2.65636	1.92145	pred_gper1_end_other
2.7117	1.94731	pred_gper1_end_other
2.76704	1.97317	pred_gper1_end_other
2.82238	1.99904	pred_gper1_end_other
2.87772	2.0249	pred_gper1_end_other
2.93306	2.05076	pred_gper1_end_other
2.9884	2.07662	pred_gper1_end_other
3.04374	2.10249	pred_gper1_end_other
3.09908	2.12835	pred_gper1_end_other
3.15442	2.15421	pred_gper1_end_other
3.20976	2.18008	pred_gper1_end_other
3.2651	2.20594	pred_gper1_end_other
3.32045	2.2318	pred_gper1_end_other
3.37579	2.25767	pred_gper1_end_other
3.43113	2.28353	pred_gper1_end_other
3.48647	2.30939	pred_gper1_end_other
3.54181	2.33526	pred_gper1_end_other
3.59715	2.36112	pred_gper1_end_other
3.65249	2.38698	pred_gper1_end_other
3.70783	2.41284	pred_gper1_end_other
3.76317	2.43871	pred_gper1_end_other
3.81851	2.46457	pred_gper1_end_other
3.87385	2.49043	pred_gper1_end_other
3.92919	2.5163	pred_gper1_end_other
3.98453	2.54216	pred_gper1_end_other
4.03988	2.56802	pred_gper1_end_other
4.09522	2.59389	pred_gper1_end_other
4.15056	2.61975	pred_gper1_end_other
4.2059	2.64561	pred_gper1_end_other
4.26124	2.67147	pred_gper1_end_other
4.31658	2.69734	pred_gper1_end_other
4.37192	2.7232	pred_gper1_end_other
0	0.566578	pred_gper1_end_90
0.0451237	0.596162	pred_gper1_end_90
0.0902473	0.625747	pred_gper1_end_90
0.135371	0.655331	pred_gper1_end_90
0.180495	0.684916	pred_gper1_end_90
0.225618	0.7145	pred_gper1_end_90
0.270742	0.744085	pred_gper1_end_90
0.315866	0.77367	pred_gper1_end_90
0.360989	0.803254	pred_gper1_end_90
0.406113	0.832839	pred_gper1_end_90
0.451237	0.862423	pred_gper1_end_90
0.49636	0.892008	pred_gper1_end_90
0.541484	0.921592	pred_gper1_end_90
0.586608	0.951177	pred_gper1_end_90
0.631731	0.980761	pred_gper1_end_90
0.676855	1.01035	pred_gper1_end_90
0.721979	1.03993	pred_gper1_end_90
0.767102	1.06951	pred_gper1_end_90
0.812226	1.0991	pred_gper1_end_90
0.85735	1.12868	pred_gper1_end_90
0.902473	1.15827	pred_gper1_end_90
0.947597	1.18785	pred_gper1_end_90
0.992721	1.21744	pred_gper1_end_90
1.03784	1.24702	pred_gper1_end_90
1.08297	1.27661	pred_gper1_end_90
1.12809	1.30619	pred_gper1_end_90
1.17322	1.33578	pred_gper1_end_90
1.21834	1.36536	pred_gper1_end_90
1.26346	1.39494	pred_gper1_end_90
1.30859	1.42453	pred_gper1_end_90
1.35371	1.45411	pred_gper1_end_90
1.39883	1.4837	pred_gper1_end_90
1.44396	1.51328	pred_gper1_end_90
1.48908	1.54287	pred_gper1_end_90
1.5342	1.57245	pred_gper1_end_90
1.57933	1.60204	pred_gper1_end_90
1.62445	1.63162	pred_gper1_end_90
1.66958	1.66121	pred_gper1_end_90
1.7147	1.69079	pred_gper1_end_90
1.75982	1.72037	pred_gper1_end_90
1.80495	1.74996	pred_gper1_end_90
1.85007	1.77954	pred_gper1_end_90
1.89519	1.80913	pred_gper1_end_90
1.94032	1.83871	pred_gper1_end_90
1.98544	1.8683	pred_gper1_end_90
2.03057	1.89788	pred_gper1_end_90
2.07569	1.92747	pred_gper1_end_90
2.12081	1.95705	pred_gper1_end_90
2.16594	1.98663	pred_gper1_end_90
2.21106	2.01622	pred_gper1_end_90
2.25618	2.0458	pred_gper1_end_90
2.30131	2.07539	pred_gper1_end_90
2.34643	2.10497	pred_gper1_end_90
2.39155	2.13456	pred_gper1_end_90
2.43668	2.16414	pred_gper1_end_90
2.4818	2.19373	pred_gper1_end_90
2.52693	2.22331	pred_gper1_end_90
2.57205	2.2529	pred_gper1_end_90
2.61717	2.28248	pred_gper1_end_90
2.6623	2.31206	pred_gper1_end_90
2.70742	2.34165	pred_gper1_end_90
2.75254	2.37123	pred_gper1_end_90
2.79767	2.40082	pred_gper1_end_90
2.84279	2.4304	pred_gper1_end_90
2.88791	2.45999	pred_gper1_end_90
2.93304	2.48957	pred_gper1_end_90
2.97816	2.51916	pred_gper1_end_90
3.02329	2.54874	pred_gper1_end_90
3.06841	2.57833	pred_gper1_end_90
3.11353	2.60791	pred_gper1_end_90
3.15866	2.63749	pred_gper1_end_90
3.20378	2.66708	pred_gper1_end_90
3.2489	2.69666	pred_gper1_end_90
3.29403	2.72625	pred_gper1_end_90
3.33915	2.75583	pred_gper1_end_90
3.38428	2.78542	pred_gper1_end_90
3.4294	2.815	pred_gper1_end_90
3.47452	2.84459	pred_gper1_end_90
3.51965	2.87417	pred_gper1_end_90
3.56477	2.90376	pred_gper1_end_90
